# Supplementary material for: How to make complexity look simple? Conveying ecosystems restoration complexity for socio-economic research and public engagement
Source: PLoS One. 2017 Jul 28;12(7):e0181686. doi: 10.1371/journal.pone.0181686 (PMC5533344; doi:10.1371/journal.pone.0181686)
Supplement: S1 Dataset — (XLSX) [file pone.0181686.s001.xlsx]

## Sheet: peatlands_final_merged
resp_id	gender	age	employment	eco_con_1	eco_con_2	eco_con_3	eco_con_4	eco_con_5	f3_children	f4_household	f6_live	f7_education	f8_working	f11_monthly_house	f12_gross
EPOH9FZMXJF9GG34B9	Female	55	higher	completely disagree	somewhat agree	somewhat agree	completely disagree	somewhat disagree	yes	4	small town	MSc, MA, PhD or equivalent	full time	30000
EPOH9G7PFRG2N6M4B8	Male	31	supervisory	completely disagree	completely agree	completely agree	completely disagree	completely agree	no	1	city	MSc, MA, PhD or equivalent	registered unemployed		I prefer not to tell
EPOH9G3SYGLX4LC4B7	Male	60	higher	completely disagree	completely agree	completely agree	completely disagree	somewhat agree	no	2	village	College degree	full time	60000
EPOH9G4WJJDRB3L4B9	Male	37	supervisory	somewhat disagree	completely disagree	somewhat disagree	somewhat disagree	somewhat disagree	yes	4	small town	BSc, BA or equivalent	full time	55000
EPOH9G4VSTQ7L6K4B0	Female	57	un-skilled	completely disagree	somewhat agree	completely agree	somewhat disagree	completely disagree	yes	3	city	School up to age 16	carer	45000
EPOH9FZQHBPY8MJ4B9	Male	60	higher	completely disagree	completely disagree	completely disagree	completely agree	somewhat agree	no	1	city	MSc, MA, PhD or equivalent	retired		52,000 - 74,999
EPOH9GCFP6LXL7W4B5	Male	59	un-skilled	somewhat agree	somewhat disagree	somewhat agree	somewhat agree	somewhat disagree	no	1	city	College degree	unable		I prefer not to tell
EPOH9GCNWHH5X664B4	Female	66	supervisory	completely disagree	somewhat agree	completely agree	somewhat disagree	somewhat agree	no	2	city	School beyond age 16	retired	34000
EPOH9GHL9PD4X2D4B7	Male	38	skilled	somewhat agree	somewhat disagree	somewhat disagree	somewhat disagree	somewhat disagree	yes	3	village	College degree	full time		31,200 - 41,599
EPOH9GMK7G8JBX24B6	Female	54	supervisory	completely disagree	completely agree	completely agree	completely disagree	completely disagree	yes	5 or more	city	BSc, BA or equivalent	part time	38000
EPOH9GL54HP3QNY4B4	Female	47	supervisory	completely disagree	somewhat agree	somewhat agree	somewhat disagree	somewhat disagree	no	3	small town	College degree	part time	46500
EPOH9GHLKLJ9R2W4B5	Male	36	supervisory	completely disagree	completely agree	completely agree	completely disagree	completely agree	yes	3	village	School beyond age 16	full time	68000
EPOH9GHP4WG56FX4B9	Male	44	supervisory	completely disagree	somewhat agree	completely agree	completely disagree	somewhat disagree	yes	3	next to city	MSc, MA, PhD or equivalent	full time	55000
EPOH9G4YFNJJW5C4B4	Female	35	un-skilled	completely disagree	completely agree	completely agree	somewhat disagree	somewhat disagree	yes	3	village	BSc, BA or equivalent	part time	12000
EPOH9GM98S77FT94B5	Male	48	supervisory	completely disagree	somewhat agree	completely agree	completely disagree	somewhat disagree	no	2	city	College degree	full time	23000
EPOH9G4XCKL278V4B7	Male	51	supervisory	somewhat disagree	somewhat agree	completely agree	somewhat agree	somewhat disagree	no	1	large/medium town	BSc, BA or equivalent	full time		31,200 - 41,599
EPOH9H28W49BY744B5	Male	33	supervisory	completely disagree	somewhat agree	somewhat agree	completely disagree	somewhat agree	no	1	small town	College degree	full time	36000
EPOH9H8387SWJTL4B4	Male	58	un-skilled	completely disagree	completely agree	completely agree	somewhat disagree	completely disagree	no	1	city	School up to age 16	retired	12000
EPOH9H54LGPG57D4B4	Female	65	skilled	somewhat agree	somewhat disagree	somewhat agree	somewhat disagree	completely disagree	yes	2	large/medium town	School up to age 16	retired	14000
EPOH9HJ4LM2X3JB4B8	Female	54	higher	completely disagree	completely agree	completely agree	completely disagree	somewhat agree	no	1	large/medium town	BSc, BA or equivalent	full time	4000
EPOH9HLB4ZJSQ6Q4B1	Male	55	un-skilled	completely agree	somewhat agree	completely agree	completely agree	completely disagree	no	1	city	School up to age 16	unable	5000
EPOH9HRRX89RW3D4B3	Female	35	un-skilled	completely disagree	somewhat agree	completely agree	completely agree	completely disagree	yes	5 or more	large/medium town	School up to age 16	unable	17500
EPOH9HZ8WLX4J4T4B3	Male	75	skilled	somewhat agree	somewhat agree	somewhat agree	somewhat disagree	somewhat disagree	no	2	rural	School up to age 16	retired	15000
EPOH9JJ8RQYLQQ34B3	Male	75	skilled	somewhat agree	somewhat agree	somewhat agree	somewhat agree	somewhat agree	no	2	city	I prefer not to say	retired		I prefer not to tell
EPOH9JL3K9LHH9C4B2	Female	46	skilled	completely disagree	somewhat agree	somewhat agree	somewhat disagree	somewhat agree	no	2	small town	School up to age 16	carer		31,200 - 41,599
EPOH9HRP3PGZ7K44B6	Male	36	supervisory	completely disagree	completely agree	completely agree	completely disagree	completely agree	no	2	large/medium town	BSc, BA or equivalent	full time	60000
EPOH9JQPSPWX99Z4B4	Male	35	supervisory	completely disagree	completely agree	completely agree	somewhat disagree	completely agree	yes	4	large/medium town	BSc, BA or equivalent	full time	29200
EPOH9JQJXBPVF9Z4B2	Female	59	supervisory	completely disagree	somewhat agree	completely agree	completely disagree	somewhat agree	yes	2	city	BSc, BA or equivalent	full time		26,000 - 31,199
EPOH9K3NTCQBPJB4B1	Male	36	supervisory	completely disagree	somewhat agree	completely agree	completely disagree	somewhat disagree	yes	4	large/medium town	College degree	full time	70000
EPOH9JJFF3FFSZV4B9	Male	35	higher	completely disagree	completely agree	completely agree	completely disagree	somewhat agree	yes	4	city	MSc, MA, PhD or equivalent	full time	35000
EPOH9KNBXQPTCJK4B5	Female	31	un-skilled	completely disagree	completely agree	completely agree	completely disagree	completely disagree	no	3	large/medium town	BSc, BA or equivalent	part time	34000
	Female	60	Prefer not to tell	completely disagree	somewhat agree	completely agree	completely disagree	somewhat disagree	no	3	city	BSc, BA or equivalent	full time	25000	I prefer not to tell
EPOH9KLFKQ2DQ574B9	Male	29	supervisory	completely disagree	somewhat agree	completely agree	completely disagree	somewhat agree	no	1	city	College degree	full time		I prefer not to tell
EPOH9L2XNBJQWX84B0	Female	43	supervisory	completely disagree	completely agree	completely agree	completely disagree	somewhat agree	no	2	next to city	BSc, BA or equivalent	full time		10,400 - 15,599
EPOH9KZDQ8BT48C4B3	Female	70	higher	completely disagree	completely agree	completely agree	completely disagree	completely agree	no	2	city	MSc, MA, PhD or equivalent	retired	50000
EPOH9LGRW26HQKR4B9	Male	62	Prefer not to tell	completely disagree	somewhat agree	completely agree	completely disagree	somewhat disagree	yes	2	village	School up to age 16	retired		15,600 - 20,799
EPOH9KLXYQQ5QVG4B8	Female	33	supervisory	completely disagree	completely agree	completely agree	completely disagree	somewhat disagree	no	2	city	School beyond age 16	full time		20,800 - 25,999
EPOH9LKSF8X6VZ94B4	Male	70	supervisory	completely disagree	somewhat agree	somewhat agree	somewhat disagree	somewhat disagree	yes	2	village	School beyond age 16	retired		I prefer not to tell
EPOH9L5MW7W83HQ4B2	Female	68	un-skilled	completely disagree	completely agree	completely agree	completely agree	completely disagree	yes	2	village	School up to age 16	retired		5,200 - 10,399
EPOH9LKHZBQCGTF4B3	Male	65	supervisory	completely disagree	completely agree	completely agree	completely disagree	somewhat agree	yes	2	next to city	School up to age 16	part time	37000
EPOH9LHXMMVFYBV4B3	Female	51	un-skilled	completely disagree	completely agree	completely agree	completely disagree	somewhat agree	no	1	city	BSc, BA or equivalent	registered unemployed		Up to 5,199
EPOH9LKLQTS6D764B9	Female	49	Prefer not to tell	completely disagree	somewhat agree	somewhat agree	completely disagree	completely disagree	yes	4	next to city	School beyond age 16	unable	32000
EPOH9LF4K489Y4Y4B0	Female	66	higher	completely disagree	completely agree	completely agree	completely agree	completely disagree	yes	2	rural	College degree	retired		I prefer not to tell
EPOH9LZTTG84ZDK4B8	Male	48	un-skilled	completely disagree	completely disagree	completely disagree	completely disagree	completely agree	no	4	village	School beyond age 16	full time		31,200 - 41,599
EPOH9LKDX2W4FQN4B8	Male	67	supervisory	somewhat disagree	somewhat disagree	somewhat disagree	completely disagree	somewhat disagree	yes	2	city	School beyond age 16	unable	25000
EPOH9LZ8HLX2KC44B3	Female	67	supervisory	completely disagree	somewhat agree	completely agree	completely disagree	somewhat disagree	no	2	small town	School beyond age 16	retired	25000
EPOH9LZHS469M4L4B6	Male	56	un-skilled	completely disagree	somewhat agree	somewhat agree	somewhat disagree	completely disagree	yes	4	small town	School up to age 16	full time	21000
EPOH9LZD2Z9R5T94B8	Male	73	un-skilled	somewhat disagree	somewhat agree	somewhat agree	somewhat agree	somewhat agree	yes	2	village	School up to age 16	retired		20,800 - 25,999
EPOH9LL3QNZ86774B0	Female	45	supervisory	completely disagree	completely agree	completely agree	completely disagree	somewhat disagree	no	1	city	School beyond age 16	full time		20,800 - 25,999
EPOH9M6TJN5PF2S4B1	Male	37	supervisory	completely disagree	somewhat agree	completely agree	completely disagree	completely disagree	yes	5 or more	large/medium town	School beyond age 16	full time		31,200 - 41,599
EPOH9LZBR6BS4DB4B8	Male	62	skilled	completely disagree	completely agree	completely agree	completely disagree	somewhat agree	no	2	city	College degree	retired	23000
EPOH9LK4X2TPV4Z4B6	Male	74	higher	completely disagree	completely agree	completely agree	completely disagree	somewhat agree	yes	3	village	BSc, BA or equivalent	retired	48000
EPOH9M42YNHYSVC4B7	Female	28	supervisory	completely disagree	completely agree	completely agree	completely disagree	somewhat disagree	no	3	city	College degree	student		I prefer not to tell
EPOH9MN8BLK4MBB4B9	Male	65	supervisory	completely disagree	completely agree	completely agree	completely disagree	somewhat agree	yes	2	village	BSc, BA or equivalent	retired		I prefer not to tell
EPOH9MR69P8CKFN4B0	Female	40	supervisory	completely disagree	somewhat agree	somewhat agree	somewhat disagree	somewhat disagree	no	1	large/medium town	School beyond age 16	full time		15,600 - 20,799
EPOH9N2W3RPD8DW4B0	Female	51	supervisory	completely disagree	somewhat agree	completely agree	somewhat disagree	somewhat agree	no	2	village	BSc, BA or equivalent	part time	40000
EPOH9MLWBTMD5G24B8	Female	60	supervisory	completely disagree	completely disagree	completely disagree	completely disagree	completely agree	no	2	village	School beyond age 16	carer	24000
EPOH9N4MLL257V44B8	Male	52	supervisory	completely disagree	completely agree	completely agree	completely disagree	somewhat agree	no	2	small town	BSc, BA or equivalent	full time		I prefer not to tell
EPOH9MQZ9RN6B3K4B7	Female	74	un-skilled						no	3	small town	School up to age 16	retired		I prefer not to tell
EPOH9NHSFRLLCN54B5	Female	24	supervisory	completely disagree	somewhat agree	completely agree	completely disagree	completely disagree	no	3	village	BSc, BA or equivalent	full time	37000
EPOH9NK9DP643HX4B5	Male	49	un-skilled	completely disagree	completely agree	completely agree	completely agree	somewhat agree	no	2	city	College degree	full time		I prefer not to tell
EPOH9NV24TKCFSY4B4	Female	73	higher	completely disagree	somewhat agree	completely agree	completely disagree	somewhat agree	yes	2	next to city	BSc, BA or equivalent	full time		52,000 - 74,999
EPOH9NRXW46DRP34B3	Male	34	supervisory	completely disagree	somewhat disagree	completely disagree	completely disagree	somewhat agree	yes	4	large/medium town	BSc, BA or equivalent	full time		52,000 - 74,999
EPOH9P7JM6SCYF54B8	Male	29	skilled	completely disagree	completely agree	completely agree	completely disagree	completely agree	no	1	city	College degree	student		Up to 5,199
EPOH9P55VBL7WVZ4B4	Male	48	supervisory	completely disagree	completely agree	completely agree	completely disagree	somewhat disagree	yes	2	large/medium town	School beyond age 16	full time		31,200 - 41,599
EPOH9PF48YD4ST34B9	Male	48	higher	completely disagree	somewhat agree	somewhat agree	completely disagree	somewhat agree	no	3	small town	College degree	full time	99999
EPOH9NZKYHLDG6V4B0	Female	30	skilled	completely disagree	somewhat agree	completely agree	somewhat disagree	somewhat agree	yes	3	village	College degree	full time	24000
EPOH9P556H9M8B94B5	Female	27	un-skilled	completely agree	completely agree	completely agree	completely agree	somewhat agree	yes	2	city	BSc, BA or equivalent	full time	40000
EPOH9PF3RZQ2GHJ4B7	Female	67	un-skilled	completely disagree	somewhat agree	somewhat agree	somewhat agree	somewhat agree	yes	2	next to city	School beyond age 16	retired		I prefer not to tell
EPOH9PMJ5MYWXPB4B2	Male	52	un-skilled	somewhat disagree	somewhat agree	somewhat agree	somewhat agree	somewhat disagree	yes	2	large/medium town	School up to age 16	full time		41,600 - 51,999
EPOH9PK4XNHML5X4B7	Female	83	un-skilled	completely disagree	somewhat agree	completely agree	somewhat disagree	completely agree	yes	1	rural	School beyond age 16	retired	14000
EPOH9PX5N5RVT864B2	Male	62	un-skilled	somewhat disagree	somewhat agree	somewhat agree	somewhat agree	somewhat agree	no	2	large/medium town	School up to age 16	full time		I prefer not to tell
EPOH9PPDQ9YMJ5T4B3	Male	62	un-skilled	completely disagree	somewhat agree	somewhat agree	somewhat disagree	somewhat disagree	yes	2	city	School beyond age 16	retired	13000
EPOH9PSW97BBHWP4B6	Male	56	Prefer not to tell	completely agree	completely agree	completely agree	completely disagree	somewhat agree	no	2	next to city	School beyond age 16	carer	19000
EPOH9QJGYZL3W624B5	Male	27	higher	somewhat disagree	somewhat agree	somewhat agree	somewhat disagree	somewhat disagree	yes	4	large/medium town	BSc, BA or equivalent	full time	30000
EPOH9PR763T44Z44B6	Female	65	supervisory	completely disagree	somewhat agree	completely agree	completely disagree	somewhat agree	yes	3	village	College degree	retired		I prefer not to tell
EPOH9QVRYBG5CMJ4B6	Male	54	un-skilled	completely disagree	completely agree	completely agree	somewhat disagree	completely agree	no	2	large/medium town	College degree	student		I prefer not to tell
EPOH9TS6W5738W74B5	Female	60	Prefer not to tell	somewhat disagree	somewhat disagree	somewhat disagree	somewhat disagree	somewhat disagree	no	2	large/medium town	School beyond age 16	unable		31,200 - 41,599
EPOH9TRW28LGQRY4B6	Male	27	skilled	completely disagree	completely agree	completely agree	completely disagree	somewhat disagree	yes	4	large/medium town	College degree	carer	15000
EPOHD9LM8FCSTBD4B9	Female	67	un-skilled	completely disagree	completely agree	completely agree	completely disagree	completely agree	yes	1	city	MSc, MA, PhD or equivalent	retired	11000
EPOHD9VDYWBXLMC4B0	Female	72	un-skilled	completely disagree	somewhat agree	completely agree	completely agree	completely disagree	yes	2	small town	School beyond age 16	retired	21000
EPOHD9VY596S6J34B0	Male	53	supervisory	somewhat disagree	somewhat agree	somewhat agree	completely disagree	somewhat disagree	yes	4	next to city	College degree	full time	15000
EPOHDB7XJJ5JRRP4B2	Male	73	supervisory	completely disagree	somewhat agree	somewhat agree	somewhat disagree	somewhat agree	yes	2	village	BSc, BA or equivalent	retired	30000
EPOHD9QXN9TFJCJ4B1	Male	62	higher	completely disagree	somewhat agree	completely agree	completely agree	completely disagree	yes	5 or more	village	College degree	full time		100,000 - 124,999
EPOHDCBNPF78HL64B6	Female	48	supervisory	completely disagree	somewhat agree	completely agree	completely disagree	somewhat disagree	no	2	city	BSc, BA or equivalent	full time	100000
EPOHDCNP4QV6JC44B9	Male	69	higher	somewhat agree	somewhat disagree	somewhat disagree	somewhat disagree	somewhat agree	yes	2	rural	BSc, BA or equivalent	retired	30000
EPOHDCSHZHGKDJR4B2	Female	50	higher	completely disagree	somewhat agree	completely agree	completely disagree	somewhat disagree	no	1	village	MSc, MA, PhD or equivalent	full time	35000
EPOHDCWZHVWRHPV4B3	Female	68	supervisory	completely disagree	completely agree	completely agree	completely disagree	somewhat agree	no	2	large/medium town	BSc, BA or equivalent	retired	44000
EPOHDD2BD2CNKJW4B7	Female	75	Prefer not to tell	completely disagree	completely agree	completely agree	completely agree	completely disagree	no	3	city	BSc, BA or equivalent	retired	40000
EPOHDFMTVPC4ZP74B3	Female	59	higher	completely disagree	completely agree	completely agree	completely disagree	somewhat agree	yes	3	next to city	BSc, BA or equivalent	part time	78999
EPOHDFGDGKCNN2G4B9	Female	52	skilled	completely disagree	completely agree	completely agree	completely disagree	completely agree	yes	3	rural	School beyond age 16	part time		26,000 - 31,199
EPOHDFQDVJWP48N4B0	Male	55	un-skilled	completely disagree	completely agree	completely agree	completely disagree	somewhat agree	yes	4	city	School up to age 16	unable	20000
EPOHDFFK6N3B46Y4B1	Male	43	un-skilled	somewhat disagree	somewhat agree	completely agree	completely agree	completely disagree	yes	3	large/medium town	School beyond age 16	full time	26000
EPOHDFS54G498PC4B7	Male	64	skilled	completely disagree	somewhat agree	completely agree	completely disagree	somewhat disagree	no	2	city	School up to age 16	retired	20000
EPOHDFTXXBQ8NRJ4B8	Female	58	supervisory	completely disagree	completely agree	completely agree	somewhat agree	completely agree	no	3	city	I prefer not to say	unable		I prefer not to tell
EPOHDG29WRLJ2C34B0	Female	23	un-skilled	completely disagree	completely agree	completely agree	completely disagree	somewhat agree	no	2	city	BSc, BA or equivalent	student		I prefer not to tell
EPOHDGZ5589MN5V4B1	Male	44	higher	completely disagree	completely agree	completely agree	completely disagree	somewhat disagree	yes	4	city	BSc, BA or equivalent	full time	48000
EPOHDH29PGY76VD4B0	Male	59	un-skilled	completely agree	somewhat agree	completely agree	completely agree	somewhat agree	yes	2	large/medium town	School beyond age 16	unable		10,400 - 15,599
EPOHDJGZBMH9ZPT4B0	Male	68	higher	completely disagree	somewhat agree	somewhat agree	somewhat disagree	somewhat agree	yes	2	large/medium town	BSc, BA or equivalent	retired		15,600 - 20,799
EPOHDLB96HLR3L54B0	Male	68	supervisory	completely disagree	somewhat agree	completely agree	somewhat agree	completely disagree	yes	2	village	School beyond age 16	full time	18000
EPOHDLYQRFK2CX24B4	Male	51	skilled	somewhat disagree	somewhat agree	somewhat agree	somewhat disagree	somewhat disagree	yes	3	large/medium town	College degree	unable	49000
EPOHDMBJ7TTR8KM4B3	Male	20	un-skilled	completely disagree	somewhat agree	completely agree	completely disagree	completely agree	no	3	small town	BSc, BA or equivalent	part time	40000
EPOHDQC4J4FQPSS4B5	Male	72	higher	somewhat disagree	somewhat disagree	somewhat agree	somewhat agree	completely disagree	no	1	large/medium town	BSc, BA or equivalent	retired	19000
EPOHDR4QGDR7D224B2	Female	41	supervisory	completely disagree	somewhat agree	completely agree	somewhat disagree	somewhat agree	yes	3	rural	BSc, BA or equivalent	student	28000
EPOHDTY4S7QXZDN4B0	Male	45	supervisory	somewhat agree	somewhat disagree	somewhat disagree	somewhat agree	somewhat disagree	yes	3	small town	BSc, BA or equivalent	full time	25000
EPOHDVC9R4KWQLN4B9	Male	37	supervisory	completely disagree	somewhat agree	somewhat agree	completely disagree	somewhat agree	yes	1	next to city	BSc, BA or equivalent	full time	43000
EPOHDF2C9PB4PN64B4	Female	66	Prefer not to tell	completely disagree	somewhat agree	somewhat agree	somewhat disagree	completely disagree	yes	2	small town	BSc, BA or equivalent	retired		10,400 - 15,599
EPOHDWJGYS8LQHD4B2	Male	56	supervisory	completely disagree	somewhat agree	somewhat agree	completely disagree	somewhat agree	no	4	next to city	College degree	unable	28000
EPOHDWLVN2WFM3V4B2	Male	62	supervisory	completely disagree	completely agree	completely agree	completely agree	somewhat agree	yes	1	city	School beyond age 16	registered unemployed	4000
EPOHDWM47CTYBRQ4B2	Female	57	un-skilled	completely disagree	completely agree	completely agree	completely disagree	somewhat agree	no	1	large/medium town	BSc, BA or equivalent	registered unemployed	4500
EPOHDWQYF963NK34B4	Female	65	supervisory	completely disagree	somewhat agree	completely agree	somewhat disagree	completely disagree	no	3	city	College degree	retired	49000
EPOHDWQTB8DFM3Q4B5	Male	59	higher	completely disagree	somewhat agree	completely agree	completely disagree	somewhat agree	no	2	city	BSc, BA or equivalent	full time		41,600 - 51,999
EPOHDWSWB3VJPL94B5	Male	78	higher	completely disagree	somewhat agree	somewhat agree	completely disagree	completely disagree	yes	2	city	School beyond age 16	retired	21000
EPOHDXH96NVPJZG4B6	Female	55	skilled	somewhat agree	completely agree	completely agree	completely agree	completely agree	no	4	next to city	School beyond age 16	full time		26,000 - 31,199
EPOHDWWMDVS7SNC4B0	Male	74	higher	completely disagree	somewhat agree	completely agree	completely disagree	somewhat agree	yes	2	village	College degree	retired		20,800 - 25,999
EPOHDWQX6YBWR324B0	Female	69	supervisory	completely disagree	somewhat agree	completely agree	somewhat disagree	completely disagree	yes	1	village	School beyond age 16	retired	7700
EPOHDWXTQDGP4XS4B5	Female	57	un-skilled	completely disagree	completely agree	completely agree	completely disagree	somewhat agree	no	2	village	School beyond age 16	registered unemployed	11000
EPOHDXPJ4RWF42H4B0	Male	27	supervisory	completely disagree	completely agree	completely agree	completely disagree	completely agree	no	2	small town	MSc, MA, PhD or equivalent	full time		I prefer not to tell
EPOHDXJ2C2RLKCF4B2	Male	56	higher	completely disagree	somewhat agree	completely agree	completely disagree	somewhat disagree	no	2	small town	BSc, BA or equivalent	retired	4000
EPOHDXLP4RF37SJ4B7	Male	65	higher	completely disagree	somewhat agree	somewhat agree	somewhat disagree	somewhat disagree	yes	2	large/medium town	BSc, BA or equivalent	retired	40000
EPOHDXLHL2JKBFD4B3	Female	35	Prefer not to tell	completely disagree	completely agree	completely agree	completely disagree	completely agree	no	4	village	School beyond age 16	casual		I prefer not to tell
EPOHDXRKVDQW6RY4B8	Male	47	un-skilled	somewhat agree	somewhat agree	somewhat agree	somewhat disagree	somewhat disagree	yes	5 or more	city	School up to age 16	full time	20000
EPOHDX4GNWDMTKR4B1	Male	67	supervisory	completely disagree	completely agree	completely agree	somewhat disagree	somewhat agree	no	1	city	BSc, BA or equivalent	retired	13000
EPOHDX9V7KQVGF74B4	Female	76	supervisory	completely disagree	somewhat agree	completely agree	somewhat disagree	somewhat agree	yes	2	next to city	School beyond age 16	retired	28000
EPOHDYKJBDQ8S9Z4B7	Male	60	skilled	completely disagree	completely agree	completely agree	completely disagree	completely disagree	no	2	small town	BSc, BA or equivalent	full time	35000
EPOHDZ39DHSQXMW4B3	Male	39	supervisory	completely agree	completely agree	completely agree	completely agree	completely agree	yes	1	large/medium town	School beyond age 16	full time	22000
EPOHDYW868JWR5S4B3	Female	40	supervisory	completely disagree	completely agree	completely agree	completely disagree	somewhat disagree	yes	5 or more	village	BSc, BA or equivalent	full time	40000
EPOHDY67BNHNQGV4B0	Female	55	supervisory	completely disagree	somewhat agree	somewhat agree	completely disagree	somewhat disagree	no	1	small town	College degree	full time	6500
EPOHDW425697FQ24B7	Male	29	supervisory						yes	2	next to city	MSc, MA, PhD or equivalent	full time	45000
EPOHDZK67GJXFCH4B6	Male	71	higher	completely disagree	completely agree	completely agree	completely disagree	completely agree	yes	2	village	School beyond age 16	full time	48000
EPOHDZPL75KK5Y84B4	Female	65	supervisory	completely disagree	somewhat agree	completely agree	completely disagree	somewhat agree	yes	2	village	BSc, BA or equivalent	retired		I prefer not to tell
EPOHDZRG2M8KDC54B2	Male	48	supervisory	completely disagree	somewhat agree	somewhat agree	somewhat disagree	somewhat disagree	no	2	city	School beyond age 16	full time	40000
EPOHDZQ8NZW8RPS4B7	Male	53	un-skilled	somewhat disagree	somewhat agree	somewhat disagree	somewhat agree	completely disagree	yes	2	city	School up to age 16	carer	6000
EPOHDZQNWQYSZ6R4B0	Female	62	un-skilled	completely disagree	somewhat agree	completely agree	completely disagree	somewhat disagree	no	3	next to city	School up to age 16	carer		10,400 - 15,599
EPOHDZPWJYT82F24B8	Female	54	supervisory	somewhat disagree	somewhat agree	somewhat agree	somewhat disagree	somewhat disagree	no	2	rural	School up to age 16	carer	24000
EPOHDZTCGN6B94N4B6	Male	67	supervisory	completely disagree	completely agree	completely agree	completely disagree	completely agree	no	2	next to city	College degree	retired	25000
EPOHDZVW45QJFJL4B3	Male	71	higher	completely disagree	completely disagree	completely disagree	completely disagree	somewhat agree	no	2	village	BSc, BA or equivalent	retired		31,200 - 41,599
EPOHDZT8356SQHH4B0	Female	37	supervisory	completely disagree	somewhat agree	completely agree	completely disagree	somewhat agree	yes	3	next to city	College degree	full time		31,200 - 41,599
EPOHDZVWCQ4WTFD4B7	Female	28	supervisory	completely disagree	somewhat agree	completely agree	completely disagree	somewhat agree	no	1	city	BSc, BA or equivalent	full time		15,600 - 20,799
EPOHDZ9D8FFQHJW4B0	Female	30	supervisory	completely disagree	completely agree	completely agree	completely disagree	somewhat agree	no	2	village	School beyond age 16	full time	28000
EPOHDZRCT7YJ9QY4B4	Female	40	supervisory	completely disagree	completely agree	completely agree	completely disagree	completely disagree	no	2	city	School up to age 16	full time	21000
EPOHF2FT4L93WSW4B8	Female	53	supervisory	somewhat disagree	somewhat agree	somewhat agree	somewhat agree	somewhat disagree	yes	3	small town	College degree	full time	34000
EPOHDZX9DDVGJQ44B1	Female	55	un-skilled	completely disagree	somewhat agree	completely agree	completely disagree	somewhat disagree	no	2	city	BSc, BA or equivalent	carer	25500
EPOHF2HYV9KSBSX4B9	Female	31	supervisory	completely disagree	somewhat agree	somewhat agree	somewhat disagree	somewhat disagree	no	2	next to city	BSc, BA or equivalent	full time	32000
EPOHF2RYSYY98Y24B3	Female	43	Prefer not to tell	somewhat disagree	somewhat agree	somewhat agree	somewhat disagree	somewhat agree	yes	4	large/medium town	College degree	carer	30000
EPOHF2L59QQ889K4B5	Female	63	supervisory	completely disagree	completely agree	completely agree	completely disagree	somewhat agree	yes	2	large/medium town	MSc, MA, PhD or equivalent	part time	40000
EPOHF3G2ZDVNG344B1	Male	62	un-skilled	completely disagree	completely agree	completely agree	completely disagree	somewhat agree	no	3	city	School beyond age 16	full time	40000
EPOHF3GRZZ36NVY4B8	Female	41	un-skilled	somewhat disagree	somewhat agree	somewhat agree	somewhat disagree	somewhat agree	yes	4	large/medium town	School up to age 16	carer		10,400 - 15,599
EPOHF343XF36CBW4B4	Male	65	skilled	completely disagree	completely agree	completely agree	completely disagree	completely agree	no	3	village	School beyond age 16	retired	15000
EPOHF2ZLZ3DG9HM4B7	Male	75	supervisory	completely disagree	somewhat agree	completely agree	completely disagree	somewhat agree	no	2	small town	MSc, MA, PhD or equivalent	casual	20000
EPOHF367C95LGHS4B2	Male	54	skilled	completely disagree	somewhat agree	somewhat agree	completely agree	completely disagree	yes	1	large/medium town	School up to age 16	unable	15500
EPOHF2RYVNQ5CLN4B2	Male	65	higher	completely disagree	completely agree	completely agree	completely disagree	completely agree	yes	2	city	MSc, MA, PhD or equivalent	part time	31000
EPOHF49YPQ9B7PX4B8	Female	53	un-skilled	somewhat disagree	somewhat agree	somewhat agree	somewhat disagree	somewhat disagree	no	2	city	School up to age 16	part time		10,400 - 15,599
EPOHF5DVSP9XW624B9	Female	67	Prefer not to tell	completely disagree	completely agree	completely agree	completely disagree	somewhat agree	yes	1	city	College degree	retired	18000
EPOHF5RKCGZMKP34B5	Male	64	supervisory	completely disagree	somewhat agree	completely agree	completely disagree	somewhat disagree	no	1	city	School beyond age 16	retired		I prefer not to tell
EPOHF5RMDN5P69J4B8	Female	60	un-skilled	somewhat disagree	somewhat agree	somewhat agree	somewhat disagree	somewhat disagree	yes	2	village	School up to age 16	registered unemployed		I prefer not to tell
EPOHF5RY8XXX9MM4B6	Male	51	skilled	somewhat disagree	somewhat agree	somewhat agree	somewhat disagree	somewhat disagree	yes	4	city	School up to age 16	full time		15,600 - 20,799
EPOHF5FBYYXWF6D4B6	Male	69	skilled	completely disagree	somewhat agree	completely agree	completely agree	somewhat agree	yes	2	small town	School up to age 16	retired	18000
EPOHF5SVCBCW3J34B1	Female	58	un-skilled	completely disagree	completely agree	completely agree	somewhat agree	somewhat disagree	yes	2	small town	College degree	unable	20000
EPOHF49ZFKT85NT4B6	Male	64	skilled	somewhat disagree	somewhat agree	somewhat agree	somewhat agree	somewhat disagree	yes	3	city	College degree	full time	60000
EPOHF5TDMB2D3PM4B4	Male	67	higher	somewhat disagree	somewhat agree	somewhat agree	somewhat disagree	somewhat agree	no	4	village	BSc, BA or equivalent	retired		I prefer not to tell
EPOHF64YSH879LX4B8	Male	71	supervisory	completely disagree	somewhat agree	completely agree	completely disagree	somewhat disagree	yes	2	large/medium town	BSc, BA or equivalent	full time	70000
EPOHF6FPQXG9F8L4B2	Female	35	un-skilled	somewhat disagree	somewhat agree	somewhat agree	somewhat agree	somewhat disagree	no	1	next to city	BSc, BA or equivalent	carer		I prefer not to tell
EPOHF6FPL333CDL4B3	Female	58	un-skilled	completely disagree	completely agree	completely agree	completely disagree	somewhat disagree	no	1	large/medium town	College degree	registered unemployed		10,400 - 15,599
EPOHF64L3Q32NTP4B4	Female	77	supervisory	completely disagree	completely disagree	completely disagree	completely disagree	completely disagree	no	2	large/medium town	School up to age 16	retired		I prefer not to tell
EPOHF6LV4MXDCNN4B5	Female	54	supervisory	completely disagree	somewhat agree	completely agree	completely disagree	somewhat disagree	no	4	large/medium town	College degree	full time		41,600 - 51,999
EPOHF6GDHD6DFVX4B0	Female	54	un-skilled	completely disagree	somewhat agree	somewhat agree	somewhat disagree	somewhat agree	no	3	large/medium town	School up to age 16	full time		I prefer not to tell
EPOHF6T73C2GV5T4B5	Female	41	skilled	completely disagree	somewhat agree	somewhat agree	somewhat agree	somewhat agree	yes	3	large/medium town	College degree	part time		I prefer not to tell
EPOHF7CXXN46VHH4B4	Female	40	supervisory	completely disagree	completely agree	completely agree	completely disagree	completely disagree	no	2	next to city	School up to age 16	full time	50000
EPOHF7GL4VPGS8X4B7	Female	61	supervisory	completely disagree	completely agree	completely agree	completely disagree	somewhat agree	yes	2	large/medium town	BSc, BA or equivalent	retired		I prefer not to tell
EPOHF7TTDNX8R224B3	Female	30	supervisory	completely disagree	somewhat agree	completely agree	somewhat disagree	somewhat disagree	no	2	city	School beyond age 16	part time	25000
EPOHF7LJQK9YWP24B1	Male	79	higher	completely disagree	somewhat agree	somewhat agree	somewhat disagree	somewhat agree	yes	2	rural	BSc, BA or equivalent	retired	28500
EPOHF3BTWFZ54V94B7	Female	70	skilled	completely disagree	completely agree	completely agree	somewhat agree	somewhat disagree	yes	2	small town	School beyond age 16	retired		15,600 - 20,799
EPOHF8H975TD2LC4B3	Female	49	supervisory	completely agree	completely agree	completely agree	completely disagree	completely agree	no	2	city	School up to age 16	part time		75,000 - 99,999
EPOHF7DG5PPKDVF4B2	Female	24	supervisory	completely disagree	somewhat agree	completely agree	somewhat disagree	completely disagree	no	2	city	MSc, MA, PhD or equivalent	full time	40000
EPOHF8T9YWR92BQ4B3	Male	75	higher	completely disagree	somewhat agree	completely agree	completely disagree	somewhat agree	no	1	small town	School up to age 16	retired	38000
EPOHF8X3V5K852L4B4	Female	62	un-skilled	completely disagree	completely agree	completely agree	completely disagree	somewhat disagree	yes	3	large/medium town	School up to age 16	part time	16000
EPOHF98WNF38BJB4B1	Female	65	higher	completely disagree	somewhat agree	completely agree	completely disagree	somewhat agree	yes	1	large/medium town	BSc, BA or equivalent	retired		20,800 - 25,999
EPOHF9F46MZVWJV4B5	Female	39	supervisory	completely disagree	somewhat agree	completely agree	completely agree	completely disagree	no	1	large/medium town	BSc, BA or equivalent	full time	22500
EPOHF9N3Z2WXFTH4B8	Male	40	supervisory	completely disagree	somewhat agree	somewhat agree	completely disagree	completely disagree	no	4	large/medium town	BSc, BA or equivalent	full time	33000
EPOHF9LD8G572V34B9	Male	63	un-skilled	completely disagree	completely agree	completely agree	completely disagree	completely disagree	yes	3	city	School up to age 16	part time		I prefer not to tell
EPOHF9MH4L6WJSV4B9	Female	59	un-skilled	completely disagree	completely agree	completely agree	completely disagree	completely disagree	yes	1	large/medium town	School up to age 16	registered unemployed	8000
EPOHF9NKJ97P9MP4B8	Male	70	higher	completely disagree	somewhat agree	completely agree	somewhat disagree	completely disagree	no	2	large/medium town	School up to age 16	retired	31600
EPOHF6R3KM3H6W94B2	Male	29	supervisory	somewhat agree	somewhat agree	somewhat agree	somewhat agree	somewhat agree	yes	4	city	BSc, BA or equivalent	full time	48500
EPOHFB3BQSYPR2X4B1	Male	63	un-skilled	somewhat disagree	somewhat disagree	somewhat agree	somewhat agree	somewhat disagree	yes	2	village	School up to age 16	retired		I prefer not to tell
EPOHF9ZQK8SWKFY4B3	Female	66	supervisory	completely disagree	completely agree	somewhat agree	somewhat disagree	completely disagree	no	2	large/medium town	School beyond age 16	retired	15000
EPOHFB2C2MRFN7P4B3	Female	30	supervisory	somewhat disagree	somewhat disagree	completely disagree	somewhat agree	somewhat disagree	yes	2	large/medium town	School beyond age 16	part time		15,600 - 20,799
EPOHFB9THD62YL64B8	Male	62	skilled	completely disagree	completely agree	completely agree	somewhat agree	completely disagree	yes	2	village	School up to age 16	retired		15,600 - 20,799
EPOHFB6BCN9Q3F44B0	Female	45	supervisory	completely disagree	completely agree	completely agree	completely disagree	somewhat disagree	no	2	village	BSc, BA or equivalent	casual	25000
EPOHFB9RSS6CK224B2	Male	29	un-skilled	completely disagree	somewhat agree	completely agree	somewhat disagree	completely disagree	no	4	city	BSc, BA or equivalent	part time		20,800 - 25,999
EPOHFC4NCKRBJND4B5	Male	66	Prefer not to tell	completely disagree	somewhat agree	somewhat agree	somewhat agree	somewhat disagree	yes	1	next to city	School up to age 16	retired	16000
EPOHFC8PBTJJY974B4	Male	66	supervisory	completely disagree	somewhat agree	somewhat agree	somewhat disagree	somewhat agree	no	2	large/medium town	College degree	retired		41,600 - 51,999
EPOHFCBTD223VG34B2	Male	45	supervisory	completely disagree	somewhat agree	somewhat agree	completely disagree	completely disagree	yes	3	next to city	BSc, BA or equivalent	full time	23000
EPOHFCTCZ6NRHDC4B8	Male	55	skilled	completely disagree	somewhat agree	completely agree	completely disagree	somewhat agree	no	3	next to city	School beyond age 16	registered unemployed		15,600 - 20,799
EPOHFBJ2YJRZFNT4B6	Female	37	supervisory	completely disagree	somewhat agree	completely agree	somewhat agree	completely disagree	yes	5 or more	village	BSc, BA or equivalent	part time		I prefer not to tell
EPOHFDM69YQRKYZ4B1	Female	55	supervisory	completely disagree	somewhat agree	completely agree	completely disagree	somewhat disagree	no	1	large/medium town	School up to age 16	part time	5000
EPOHFF4WMDWDR2P4B2	Female	56	un-skilled	completely disagree	somewhat agree	completely agree	completely disagree	somewhat disagree	yes	5 or more	small town	School beyond age 16	carer		15,600 - 20,799
EPOHFFLGF6G52K64B6	Female	53	un-skilled	completely disagree	somewhat agree	somewhat agree	somewhat disagree	completely disagree	yes	2	small town	School beyond age 16	carer	28000
EPOHFF8534KC6YJ4B2	Female	28	un-skilled	completely disagree	somewhat agree	completely agree	somewhat disagree	somewhat disagree	no	2	small town	School beyond age 16	unable		5,200 - 10,399
EPOHFGYTR8Q24FD4B5	Male	51	supervisory	completely disagree	somewhat agree	completely agree	completely disagree	somewhat agree	no	1	village	MSc, MA, PhD or equivalent	full time	34000
EPOHFH6WNXJDRWQ4B3	Male	68	higher	completely disagree	somewhat agree	completely agree	completely disagree	somewhat disagree	no	2	village	School beyond age 16	retired		20,800 - 25,999
EPOHFJXJRLMJSJJ4B1	Female	54	supervisory	completely disagree	somewhat agree	completely agree	completely disagree	somewhat disagree	no	2	small town	BSc, BA or equivalent	part time	65000
EPOHFKHS4JNZR4W4B4	Female	30	supervisory	completely disagree	completely agree	completely agree	completely disagree	somewhat agree	no	1	small town	College degree	full time		10,400 - 15,599
EPOHFKJQWHBZ7XN4B4	Male	67	un-skilled	somewhat disagree	somewhat agree	somewhat agree	somewhat disagree	somewhat agree	no	1	large/medium town	BSc, BA or equivalent	retired	26000
EPOHFKNR5QNWJJQ4B6	Male	71	un-skilled						yes	2	large/medium town	BSc, BA or equivalent	retired	25000
EPOHFN3L47T43W94B5	Female	69	Prefer not to tell	completely disagree	somewhat agree	completely agree	completely disagree	somewhat agree	no	2	rural	BSc, BA or equivalent	retired		52,000 - 74,999
EPOHFNDFDCDFGGM4B9	Male	33	un-skilled	completely disagree	somewhat agree	completely agree	completely disagree	somewhat agree	no	1	small town	College degree	unable		I prefer not to tell
EPOHFNKKKZLX4XT4B8	Male	63	un-skilled	somewhat agree	somewhat disagree	somewhat agree	somewhat disagree	somewhat agree	yes	3	small town	School beyond age 16	retired		I prefer not to tell
EPOHFNGRYZPW9D74B6	Female	54	supervisory	completely disagree	completely agree	completely agree	completely disagree	completely disagree	no	2	rural	School beyond age 16	part time	25000
EPOHFNLB9RTTGH54B1	Male	76	un-skilled	completely disagree	somewhat agree	completely agree	completely disagree	somewhat agree	no	2	city	School up to age 16	retired	20000
EPOHFNS6P3JGMQ34B4	Female	30	supervisory	completely disagree	completely agree	completely agree	completely disagree	somewhat disagree	no	2	village	BSc, BA or equivalent	full time	60000
EPOHFNYHY6GXPJB4B2	Male	74	skilled	somewhat disagree	somewhat agree	somewhat agree	somewhat disagree	somewhat disagree	no	1	city	College degree	retired	11000
EPOHFNQT9DG9B9L4B3	Female	31	supervisory	completely disagree	completely agree	completely agree	completely disagree	somewhat agree	yes	4	village	School beyond age 16	full time		41,600 - 51,999
EPOHFPTKG4MLT274B0	Male	64	un-skilled						yes	2	city	BSc, BA or equivalent	retired	95000
EPOHFPTY6KBB92W4B4	Male	45	un-skilled	completely disagree	somewhat agree	completely agree	completely disagree	somewhat agree	no	2	village	School beyond age 16	unable		10,400 - 15,599
EPOHFPTYDXKZ7HN4B2	Female	77	supervisory	completely disagree	somewhat agree	somewhat agree	somewhat disagree	somewhat agree	no	2	next to city	School beyond age 16	retired		20,800 - 25,999
EPOHFPY4JF3BZQN4B2	Female	44	Prefer not to tell	completely disagree	completely agree	completely agree	completely disagree	completely agree	yes	5 or more	village	School beyond age 16	carer	29000
EPOHFPJ7HNBDDZT4B9	Female	46	supervisory	completely disagree	completely agree	completely agree	somewhat agree	somewhat disagree	no	1	large/medium town	School beyond age 16	full time	34000
EPOHFPY6NRTQLKH4B7	Male	53	un-skilled	completely disagree	completely agree	completely agree	completely disagree	completely disagree	no	1	small town	School up to age 16	unable	4500
EPOHFQN9YDKPW654B3	Male	64	un-skilled	completely disagree	completely agree	completely agree	somewhat disagree	somewhat disagree	no	1	large/medium town	College degree	unable	10000
EPOHFRFW6HLH79R4B9	Male	76	un-skilled	completely disagree	completely agree	completely agree	completely disagree	completely disagree	no	3	large/medium town	School up to age 16	retired	16000
EPOHFRKPT6FM9S74B2	Female	31	supervisory	completely disagree	somewhat agree	completely agree	completely disagree	somewhat agree	yes	4	village	College degree	part time		I prefer not to tell
EPOHFRRJ8BGTD724B8	Male	34	supervisory	completely disagree	somewhat agree	somewhat agree	completely disagree	somewhat disagree	no	1	city	MSc, MA, PhD or equivalent	full time		31,200 - 41,599
EPOHFSCPX3W5HLX4B7	Male	46	skilled	completely disagree	completely disagree	completely disagree	completely disagree	somewhat agree	no	3	large/medium town	School beyond age 16	full time		31,200 - 41,599
EPOHFVN7TVXZCF64B1	Male	55	skilled	completely disagree	completely agree	completely agree	somewhat disagree	completely disagree	no	2	large/medium town	College degree	full time		I prefer not to tell
EPOHFVXB4TJ3X844B9	Male	72	supervisory	completely disagree	completely agree	completely agree	completely disagree	somewhat agree	no	1	village	School up to age 16	retired	14500
EPOHFW54ZX7DCYH4B8	Male	40	un-skilled	completely disagree	somewhat agree	completely agree	completely disagree	somewhat disagree	no	1	next to city	BSc, BA or equivalent	part time		Up to 5,199
EPOHFXN5ZLTV2X64B7	Male	37	supervisory	somewhat agree	somewhat disagree	somewhat agree	somewhat agree	somewhat agree	no	3	city	MSc, MA, PhD or equivalent	full time		41,600 - 51,999
EPOHFYX874WJLR84B8	Male	74	higher	completely disagree	completely agree	completely agree	somewhat disagree	completely disagree	yes	2	small town	College degree	retired	35000
EPOHFZKMQXYDBBM4B1	Female	77	supervisory	somewhat disagree	somewhat agree	somewhat agree	somewhat disagree	somewhat disagree	no	1	city	School up to age 16	part time	20000
EPOHFYHM5JT2JBR4B2	Male	42	un-skilled	completely disagree	completely agree	completely agree	completely disagree	completely disagree	yes	4	next to city	BSc, BA or equivalent	part time	50000
EPOHG4NKBK9PWTT4B5	Male	60	skilled	completely disagree	somewhat agree	somewhat agree	completely disagree	somewhat agree	yes	2	large/medium town	I prefer not to say	full time		I prefer not to tell
EPOHG4K6RH4BZBX4B0	Male	20	un-skilled	completely disagree	somewhat agree	somewhat agree	somewhat disagree	somewhat disagree	no	5 or more	large/medium town	School beyond age 16	student		26,000 - 31,199
EPOHG59MPFH3STF4B0	Male	59	skilled	completely disagree	somewhat agree	somewhat agree	somewhat disagree	somewhat agree	yes	1	large/medium town	School beyond age 16	full time	37000
EPOHG5B8XBH3NTH4B8	Female	68	higher	completely disagree	completely agree	completely agree	completely disagree	somewhat agree	no	2	rural	BSc, BA or equivalent	retired	34000
EPOHG72YPB8ZVYT4B7	Female	57	un-skilled	completely disagree	somewhat agree	completely agree	completely disagree	somewhat disagree	no	2	city	School up to age 16	full time	16000
EPOHG73ZP5KVT764B3	Male	35	un-skilled	completely disagree	completely agree	completely agree	completely disagree	somewhat agree	no	2	large/medium town	College degree	student	30000
EPOHGGS8NB82L2F4B6	Female	54	un-skilled	completely disagree	completely agree	completely agree	completely disagree	somewhat agree	no	4	rural	BSc, BA or equivalent	carer	39000
EPOHDWJMSHPSHTR4B0	Female	51	un-skilled	somewhat agree	somewhat agree	somewhat agree	somewhat agree	somewhat agree	no	1	city	School beyond age 16	registered unemployed	5000
EPOHF8NT9Y8DZWD4B8	Female	36	un-skilled	somewhat disagree	somewhat agree	somewhat agree	somewhat disagree	somewhat agree	yes	4	large/medium town	School beyond age 16	carer		I prefer not to tell
EPOHGL2MQSSMX344B8	Female	40	un-skilled	somewhat disagree	somewhat disagree	somewhat disagree	somewhat disagree	somewhat disagree	no	2	next to city	BSc, BA or equivalent	part time		10,400 - 15,599
EPOHG4RX628F9KT4B1	Female	69	supervisory	completely disagree	somewhat agree	completely agree	somewhat disagree	completely disagree	yes	1	city	College degree	retired	10500
EPOHGL5NNB783SD4B8	Female	36	Prefer not to tell	completely disagree	somewhat agree	somewhat agree	completely disagree	somewhat disagree	no	3	city	School beyond age 16	unemployed		I prefer not to tell
EPOHGN7RDCDFJ8T4B3	Female	32	un-skilled	completely disagree	somewhat agree	completely agree	completely disagree	somewhat agree	yes	3	city	MSc, MA, PhD or equivalent	carer		52,000 - 74,999
EPOHGMKZYVZVJLS4B7	Male	28	skilled	completely disagree	somewhat agree	completely agree	completely disagree	somewhat agree	yes	4	large/medium town	BSc, BA or equivalent	full time	40000
EPOHGQGZ8JWMQMQ4B9	Female	41	supervisory	completely disagree	completely disagree	completely disagree	completely agree	completely disagree	yes	3	city	College degree	full time	25000
EPOHH2C6478DBXL4B2	Female	60	Prefer not to tell	completely disagree	somewhat agree	somewhat agree	completely agree	somewhat disagree	yes	2	city	BSc, BA or equivalent	retired		10,400 - 15,599
EPOHH2GP9XMCQVZ4B8	Female	38	supervisory	completely disagree	somewhat agree	somewhat agree	somewhat disagree	somewhat disagree	no	2	large/medium town	School beyond age 16	full time	26000
EPOHH2H7HF62M4M4B2	Male	59	supervisory	completely disagree	completely agree	completely agree	completely disagree	somewhat agree	no	2	city	School beyond age 16	full time	18000
EPOHH3M6ZWLF3PV4B0	Male	56	supervisory	completely disagree	somewhat agree	completely agree	completely disagree	completely disagree	yes	4	city	School beyond age 16	full time	38000
EPOHH5372ZBCBQ64B1	Female	46	supervisory	somewhat disagree	somewhat agree	somewhat agree	somewhat disagree	somewhat disagree	no	2	village	BSc, BA or equivalent	full time	68500
EPOHH6RSSBF5F6G4B9	Female	34	supervisory	completely disagree	somewhat agree	completely agree	completely disagree	somewhat disagree	no	2	city	School beyond age 16	full time	13500
EPOHHCWNK7V8JN64B7	Female	40	un-skilled	completely disagree	somewhat agree	completely agree	completely disagree	somewhat agree	no	2	city	College degree	carer		I prefer not to tell
EPOHHFXC4SLJH9S4B2	Male	53	skilled	completely disagree	completely agree	completely agree	completely disagree	somewhat disagree	no	2	next to city	School beyond age 16	full time		20,800 - 25,999
EPOHHHCBGSJPNFL4B8	Female	52	skilled	completely disagree	somewhat agree	somewhat agree	completely disagree	somewhat agree	no	2	rural	College degree	part time	35000
EPOHHJM5P8CRV3G4B2	Male	69	supervisory	completely disagree	completely agree	completely agree	completely agree	completely agree	no	3	small town	BSc, BA or equivalent	retired	50000
EPOHHKS47QY2BSH4B1	Female	64	un-skilled	somewhat disagree	somewhat agree	somewhat agree	somewhat agree	somewhat disagree	yes	3	city	School up to age 16	retired		52,000 - 74,999
EPOHHPDKNKP9BY64B2	Male	43	supervisory	completely disagree	completely agree	completely agree	completely disagree	somewhat disagree	yes	4	large/medium town	BSc, BA or equivalent	full time	45000
EPOHHP4BF29RWWV4B7	Female	64	un-skilled	completely disagree	completely agree	completely agree	completely disagree	somewhat disagree	yes	2	small town	BSc, BA or equivalent	retired		31,200 - 41,599
EPOHHXPSXHDG7W64B8	Male	51	skilled	completely disagree	completely disagree	completely disagree	completely agree	somewhat disagree	no	4	large/medium town	School up to age 16	full time	40000
EPOHJ24R7SR98894B5	Male	50	supervisory	completely disagree	somewhat agree	somewhat agree	completely disagree	somewhat disagree	no	1	village	BSc, BA or equivalent	full time	50000
EPOHJ2Y5D3GVYM64B0	Male	53	skilled	completely disagree	somewhat agree	somewhat agree	somewhat disagree	somewhat disagree	no	3	large/medium town	School up to age 16	full time		20,800 - 25,999
EPOHJ9KCS3D2FQJ4B8	Female	53	supervisory	completely disagree	completely agree	completely agree	somewhat disagree	somewhat disagree	yes	5 or more	small town	School up to age 16	full time	60000
EPOHJB83HS2QX2R4B5	Female	51	supervisory	completely disagree	somewhat agree	completely agree	completely disagree	somewhat agree	no	1	city	School beyond age 16	full time		I prefer not to tell
EPOHJFQ5RVP22Y24B1	Male	66	skilled	somewhat agree	somewhat agree	somewhat agree	somewhat agree	somewhat disagree	yes	2	next to city	School up to age 16	part time		5,200 - 10,399
EPOHJJLZSVYHS7S4B4	Female	27	un-skilled	completely disagree	somewhat agree	completely agree	completely disagree	somewhat disagree	yes	3	city	School beyond age 16	carer	11000
EPOHJVM564WSMPG4B5	Male	55	supervisory	completely disagree	somewhat agree	somewhat agree	somewhat disagree	somewhat agree	no	1	large/medium town	College degree	full time		26,000 - 31,199
EPOHJVXX4ZHRHV64B1	Female	40	supervisory	completely disagree	completely agree	completely agree	completely disagree	somewhat disagree	yes	3	large/medium town	MSc, MA, PhD or equivalent	full time	56000
EPOHJY9SFHDHFPQ4B2	Male	73	higher	completely disagree	somewhat agree	completely agree	completely disagree	somewhat disagree	no	2	next to city	MSc, MA, PhD or equivalent	part time		I prefer not to tell
EPOHK2RVRZJ6LLV4B2	Female	54	skilled	completely disagree	somewhat agree	completely agree	somewhat disagree	somewhat disagree	no	1	large/medium town	College degree	part time		5,200 - 10,399
EPOHJ7B4DR32DL24B8	Male	56	skilled	completely disagree	completely agree	completely agree	somewhat agree	somewhat disagree	no	2	city	School up to age 16	full time	50000
EPOHK7LTRR9ZQJL4B3	Male	45	higher	somewhat disagree	somewhat agree	somewhat agree	somewhat disagree	completely disagree	yes	4	large/medium town	BSc, BA or equivalent	full time	60000
EPOHK7M5JS22PK64B9	Male	73	higher	completely disagree	somewhat agree	completely agree	completely disagree	completely agree	yes	2	small town	MSc, MA, PhD or equivalent	casual	40000
EPOHK7M5TJK5KVZ4B8	Female	52	supervisory	completely disagree	completely agree	completely agree	somewhat disagree	somewhat disagree	no	2	rural	School beyond age 16	part time		I prefer not to tell
EPOHK7QR3LXKSHQ4B4	Female	35	higher	somewhat agree	somewhat agree	somewhat agree	somewhat agree	somewhat agree	no	2	next to city	MSc, MA, PhD or equivalent	full time		I prefer not to tell
EPOHK7QPY5YYG4C4B1	Female	25	supervisory	completely disagree	completely agree	completely agree	somewhat disagree	somewhat agree	no	2	next to city	MSc, MA, PhD or equivalent	full time		31,200 - 41,599
EPOHK7R3K5GR9CH4B8	Male	68	higher	somewhat disagree	somewhat agree	somewhat agree	somewhat disagree	somewhat agree	yes	2	village	School beyond age 16	retired	25000
EPOHK7QQRJNPJ264B7	Female	56	un-skilled	completely agree	completely agree	somewhat agree	somewhat disagree	somewhat disagree	yes	2	rural	College degree	part time	15000
EPOHK7QP8YXLCDW4B7	Female	48	supervisory	completely disagree	completely agree	completely agree	completely disagree	completely disagree	no	4	large/medium town	College degree	part time	100000
EPOHK7XWWZXQVCK4B4	Female	36	supervisory	completely agree	somewhat agree	completely agree	completely disagree	completely agree	yes	3	city	BSc, BA or equivalent	part time	14900
EPOHK7R2QXNFFHJ4B2	Female	36	un-skilled	completely disagree	somewhat agree	completely agree	somewhat agree	somewhat disagree	yes	5 or more	small town	BSc, BA or equivalent	part time	20000
EPOHK7TGVHGRT644B5	Female	52	skilled	completely disagree	completely agree	completely agree	completely disagree	somewhat disagree	yes	2	next to city	College degree	part time		20,800 - 25,999
EPOHK7YMTR8PK3R4B9	Male	41	supervisory	completely disagree	somewhat agree	completely agree	completely disagree	somewhat disagree	yes	5 or more	large/medium town	BSc, BA or equivalent	full time		I prefer not to tell
EPOHK7YDZD9LSBJ4B2	Male	44	un-skilled	somewhat agree	somewhat disagree	somewhat agree	somewhat agree	somewhat agree	no	2	city	School up to age 16	full time	20000
EPOHK7YJWPB4QLK4B2	Female	18	un-skilled	completely disagree	completely agree	completely agree	completely disagree	somewhat disagree	no	3	next to city	School beyond age 16	student		31,200 - 41,599
EPOHK7TMV3B6NDH4B0	Female	65	higher	completely disagree	somewhat agree	completely agree	completely disagree	completely disagree	yes	2	city	School beyond age 16	retired	25000
EPOHK7Y97FRT2BQ4B8	Male	37	supervisory	completely disagree	somewhat agree	somewhat agree	completely disagree	somewhat disagree	yes	4	city	MSc, MA, PhD or equivalent	full time	39000
EPOHK7Y6923GSPS4B5	Female	38	Prefer not to tell	completely disagree	somewhat agree	somewhat agree	completely disagree	somewhat disagree	yes	4	city	School beyond age 16	carer		52,000 - 74,999
EPOHK7YPLJMFPH44B9	Male	65	higher	somewhat disagree	somewhat agree	somewhat agree	somewhat disagree	somewhat disagree	yes	2	city	BSc, BA or equivalent	retired	60000
EPOHK7Z78PHXJV94B5	Male	64	skilled	somewhat disagree	somewhat agree	somewhat agree	somewhat disagree	somewhat disagree	no	2	village	School up to age 16	full time		20,800 - 25,999
EPOHK7YWMPS6LDD4B9	Male	69	supervisory	completely disagree	somewhat agree	somewhat agree	somewhat disagree	somewhat agree	no	2	small town	College degree	retired		15,600 - 20,799
EPOHK7YHS8CJD764B2	Male	58	higher	completely disagree	completely agree	completely agree	completely disagree	somewhat agree	no	3	city	School beyond age 16	full time		I prefer not to tell
EPOHK7ZBV44YDQM4B7	Female	60	supervisory	completely disagree	somewhat agree	completely agree	completely disagree	somewhat agree	no	2	city	School beyond age 16	part time		52,000 - 74,999
EPOHK7YXYJZGW7J4B8	Female	72	un-skilled	completely disagree	somewhat agree	completely agree	completely agree	somewhat disagree	no	1	city	BSc, BA or equivalent	retired	26000
EPOHK7ZDJTZ32CM4B3	Male	18	Prefer not to tell	completely disagree	somewhat agree	completely agree	completely disagree	somewhat agree	no	1	village	School beyond age 16	student		I prefer not to tell
EPOHK7YZJFQNQCP4B3	Male	68	higher	completely disagree	somewhat agree	completely agree	completely agree	somewhat disagree	no	2	village	School beyond age 16	retired	35000
EPOHK7ZG337Q28C4B4	Female	19	skilled	completely disagree	somewhat agree	completely agree	somewhat agree	somewhat agree	no	1	large/medium town	BSc, BA or equivalent	student		15,600 - 20,799
EPOHK7YQTTPWVCB4B1	Male	62	un-skilled	completely disagree	completely agree	completely agree	completely disagree	completely disagree	no	1	city	BSc, BA or equivalent	unemployed	12000
EPOHK7YDX226VFG4B1	Male	43	supervisory	completely agree	completely agree	completely agree	completely disagree	completely agree	yes	4	city	MSc, MA, PhD or equivalent	full time	40000
EPOHK7Z899KYC5Z4B1	Male	55	higher	completely disagree	somewhat agree	completely agree	completely disagree	somewhat agree	no	2	city	MSc, MA, PhD or equivalent	part time	50000
EPOHK7YSDKKQHFM4B5	Female	68	un-skilled	completely disagree	somewhat agree	somewhat agree	completely disagree	completely agree	yes	1	large/medium town	School beyond age 16	retired	8000
EPOHK7ZFB7FGTW94B9	Male	61	un-skilled	completely disagree	somewhat agree	somewhat agree	completely disagree	somewhat agree	no	1	village	BSc, BA or equivalent	unable	14000
EPOHK82B9D73NKC4B5	Female	44	supervisory	completely disagree	somewhat agree	completely agree	completely disagree	somewhat agree	no	3	large/medium town	School beyond age 16	part time	19000
EPOHK82BBKBS4ZD4B1	Male	50	supervisory	completely disagree	somewhat agree	completely agree	somewhat disagree	somewhat agree	yes	2	next to city	College degree	full time		I prefer not to tell
EPOHK7YMWRRC2V44B4	Male	45	supervisory	completely disagree	completely agree	completely agree	completely disagree	somewhat agree	no	2	large/medium town	School beyond age 16	full time	78000
EPOHK82FTXG6H4D4B9	Female	25	supervisory	completely disagree	completely agree	completely agree	completely disagree	somewhat disagree	no	1	city	MSc, MA, PhD or equivalent	full time		15,600 - 20,799
EPOHK8247CNDQBR4B7	Male	63	supervisory	completely disagree	completely agree	completely agree	completely disagree	somewhat disagree	no	2	rural	School beyond age 16	full time	70000
EPOHK8NW3V4W8FH4B3	Female	60	Prefer not to tell	completely disagree	somewhat agree	somewhat agree	completely disagree	completely disagree	yes	2	large/medium town	School beyond age 16	carer	100000
EPOHK82JJLVR3RN4B0	Female	27	supervisory	completely disagree	completely agree	completely agree	completely disagree	completely agree	yes	1	city	BSc, BA or equivalent	full time	40000
EPOHK853QC3THL94B1	Male	64	supervisory	completely disagree	somewhat agree	completely agree	completely disagree	somewhat agree	no	2	large/medium town	BSc, BA or equivalent	retired		I prefer not to tell
EPOHK7ZW76QY3SN4B4	Female	67	supervisory	completely disagree	completely agree	completely agree	completely disagree	somewhat disagree	yes	2	next to city	School up to age 16	retired	18000
EPOHK8D7VHRZFWQ4B3	Female	65	supervisory	completely disagree	somewhat agree	completely agree	completely disagree	completely agree	no	2	next to city	College degree	part time	38000
EPOHK8N29T2QVSF4B5	Male	53	supervisory	completely disagree	somewhat agree	somewhat agree	completely disagree	somewhat disagree	yes	3	city	College degree	full time		I prefer not to tell
EPOHK8N2SG7D3DF4B0	Male	26	supervisory	completely disagree	completely agree	completely agree	completely disagree	somewhat agree	no	1	city	MSc, MA, PhD or equivalent	full time	10000
EPOHK93SSPBGRLT4B2	Male	62	un-skilled	completely disagree	somewhat agree	somewhat agree	somewhat disagree	somewhat disagree	yes	2	city	College degree	full time		26,000 - 31,199
EPOHK8Z4S67NKH44B8	Male	60	skilled	completely disagree	completely agree	completely agree	completely disagree	somewhat agree	no	2	small town	BSc, BA or equivalent	full time	34000
EPOHK93TLQ8FFDX4B1	Male	71	supervisory	completely disagree	somewhat agree	somewhat agree	somewhat agree	somewhat disagree	no	2	next to city	BSc, BA or equivalent	retired	30000
EPOHK96BH2FHYGV4B3	Male	65	higher	completely disagree	somewhat agree	completely agree	completely disagree	somewhat disagree	no	2	city	MSc, MA, PhD or equivalent	retired	60000
EPOHK97WF26WR724B6	Male	67	supervisory	somewhat disagree	somewhat agree	somewhat agree	somewhat disagree	somewhat disagree	yes	2	small town	BSc, BA or equivalent	part time		20,800 - 25,999
EPOHK976QJJL37W4B0	Female	62	higher	completely disagree	somewhat agree		completely disagree	somewhat disagree	no	2	large/medium town	BSc, BA or equivalent	retired	44000
EPOHK998377MBF64B9	Male	65	un-skilled	completely disagree	somewhat agree	somewhat agree	somewhat disagree	somewhat agree	yes	2	next to city	BSc, BA or equivalent	retired		20,800 - 25,999
EPOHK9DBPMLZL7H4B3	Female	27	Prefer not to tell	completely disagree	completely disagree	completely disagree	completely agree	completely disagree	yes	4	large/medium town	MSc, MA, PhD or equivalent	carer		I prefer not to tell
EPOHK97W962ZXQ74B5	Female	44	supervisory	completely disagree	somewhat agree	somewhat agree	completely disagree	somewhat disagree	yes	4	large/medium town	School beyond age 16	full time	55000
EPOHK9CTSN9JCB44B7	Male	59	higher	completely disagree	completely agree	completely agree	completely disagree	somewhat agree	yes	3	next to city	College degree	full time	40000
EPOHK9D5YG9LXT24B3	Male	45	supervisory	completely disagree	completely agree	completely agree	completely disagree	somewhat disagree	yes	2	small town	MSc, MA, PhD or equivalent	full time	40000
EPOHK9D6CD6QJZ34B4	Male	47	supervisory	completely disagree	completely agree	completely agree	completely disagree	completely disagree	yes	4	large/medium town	BSc, BA or equivalent	full time	49000
EPOHK9DD253JGWW4B5	Female	37	un-skilled	completely disagree	completely agree	completely agree	completely agree	completely disagree	yes	2	large/medium town	School beyond age 16	full time	25000
EPOHK9CWZ2B86J44B7	Male	65	higher	completely disagree	completely agree	completely agree	somewhat disagree	completely disagree	yes	2	rural	School beyond age 16	full time	50000
EPOHK9MLT4TBYLB4B2	Male	45	skilled	completely disagree	completely agree	completely agree	completely agree	completely agree	yes	5 or more	village	I prefer not to say	full time	80000
EPOHK9WZWCP25YZ4B3	Male	61	higher	completely disagree	somewhat agree	completely agree	completely disagree	somewhat agree	no	2	city	MSc, MA, PhD or equivalent	full time		I prefer not to tell
EPOHK9K4RRDN5LJ4B3	Male	61	Prefer not to tell	completely disagree	somewhat agree	completely agree	completely disagree	somewhat disagree	yes	2	city	School up to age 16	unable	17000
EPOHK9MXY5WCPW34B1	Male	65	higher	completely disagree	completely disagree	completely disagree	somewhat agree	somewhat disagree	yes	2	large/medium town	School up to age 16	full time	45000
EPOHKB7962XWS464B4	Female	25	supervisory	completely disagree	somewhat agree	completely agree	completely disagree	somewhat disagree	no	3	next to city	BSc, BA or equivalent	full time	50000
EPOHK9Z3B7R44ZH4B4	Male	67	higher	completely disagree	somewhat agree	completely agree	somewhat disagree	somewhat disagree	no	2	small town	School beyond age 16	retired		I prefer not to tell
EPOHKBD3DQCYZ7H4B8	Female	35	supervisory	completely disagree	somewhat agree	somewhat agree	completely disagree	somewhat disagree	no	2	city	BSc, BA or equivalent	full time	60000
EPOHK9DB5NG9Q4L4B5	Female	36	supervisory	completely disagree	completely agree	completely agree	completely disagree	somewhat agree	no	2	small town	MSc, MA, PhD or equivalent	full time		10,400 - 15,599
EPOHK9XG58MYLJT4B2	Male	63	supervisory	completely disagree	completely agree	completely agree	completely disagree	somewhat disagree	yes	2	city	MSc, MA, PhD or equivalent	retired	55000
EPOHKBGCTP69T6J4B4	Female	59	un-skilled	completely disagree	completely agree	completely agree	completely disagree	somewhat disagree	yes	3	small town	BSc, BA or equivalent	part time	78000
EPOHK9YWPKSSVY54B1	Male	48	un-skilled	completely disagree	somewhat agree	completely agree	completely disagree	completely disagree	no	1	large/medium town	School up to age 16	unable	5200
EPOHKBHNBWCX5FJ4B5	Male	73	higher	completely disagree	somewhat agree	somewhat agree	somewhat disagree	somewhat disagree	yes	2	city	College degree	retired	49000
EPOHKBFTC5CQNHC4B6	Female	43	higher	completely disagree	somewhat disagree	somewhat agree	completely disagree	completely agree	no	1	city	MSc, MA, PhD or equivalent	full time	35000
EPOHKBHDK4PTB6R4B7	Male	42	higher	completely disagree	somewhat disagree	somewhat agree	somewhat agree	somewhat disagree	yes	4	large/medium town	MSc, MA, PhD or equivalent	full time		I prefer not to tell
EPOHKBFJN55C7844B6	Female	65	higher	completely disagree	somewhat agree	somewhat agree	completely disagree	somewhat disagree	yes	1	village	I prefer not to say	retired	16000
EPOHKBGD8MBQNQQ4B3	Female	53	higher	completely disagree	completely agree	completely agree	completely disagree	somewhat agree	yes	1	city	BSc, BA or equivalent	full time	12000
EPOHKBHNV72468Y4B2	Male	39	supervisory	completely disagree	somewhat agree	completely agree	somewhat agree	somewhat agree	yes	4	next to city	BSc, BA or equivalent	full time	55000
EPOHKBH5JCQCVCX4B7	Male	69	supervisory	somewhat agree	somewhat disagree	somewhat disagree	somewhat agree	somewhat disagree	yes	1	small town	School beyond age 16	full time		52,000 - 74,999
EPOHKB88NJF2RR44B5	Male	42	supervisory	somewhat agree	somewhat agree	somewhat agree	somewhat agree	somewhat agree	no	2	city	MSc, MA, PhD or equivalent	full time		I prefer not to tell
EPOHKBJCD8HJ8GK4B2	Male	31	higher	completely disagree	somewhat agree	completely agree	completely disagree	completely agree	yes	4	city	MSc, MA, PhD or equivalent	full time	75000
EPOHKBBGN263QFR4B3	Female	63	Prefer not to tell	completely disagree	completely agree	completely agree	completely disagree	somewhat agree	no	2	large/medium town	School beyond age 16	retired		52,000 - 74,999
EPOHKBJH7D4ZGWD4B9	Male	76	Prefer not to tell	somewhat disagree	completely disagree	somewhat agree	somewhat agree	completely disagree	no	2	large/medium town	College degree	retired		I prefer not to tell
EPOHKBJK56RBW7L4B5	Male	64	higher	completely disagree	somewhat agree	completely agree	completely disagree	somewhat agree	yes	2	village	BSc, BA or equivalent	full time	130000
EPOHKBJCQ65BL8F4B6	Female	30	higher	completely disagree	somewhat agree	completely agree	completely disagree	somewhat disagree	yes	3	small town	BSc, BA or equivalent	full time	39000
EPOHKBJYXQDK24R4B8	Female	46	un-skilled	completely disagree	somewhat agree	completely agree	completely disagree	somewhat disagree	yes	5 or more	large/medium town	MSc, MA, PhD or equivalent	part time		31,200 - 41,599
EPOHKB6KF25RY644B9	Male	35	supervisory	completely disagree	somewhat disagree	completely agree	completely disagree	somewhat agree	no	1	city	BSc, BA or equivalent	full time		I prefer not to tell
EPOHKBH5Q8CW6M44B3	Female	64	supervisory	completely disagree	completely agree	completely agree	completely disagree	somewhat agree	no	2	rural	College degree	retired	25000
EPOHKBJH4J8FWSQ4B5	Male	62	higher	completely disagree	completely disagree	completely disagree	completely disagree	completely agree	yes	2	village	MSc, MA, PhD or equivalent	part time	55000
EPOHKBL4T4RHW8K4B8	Male	53	higher	completely disagree	somewhat agree	somewhat agree	completely disagree	somewhat disagree	no	2	large/medium town	School beyond age 16	full time	160000
EPOHKBJL4XGFN6Z4B2	Female	32	un-skilled	completely disagree	somewhat agree	completely agree	completely disagree	completely disagree	no	1	small town	School beyond age 16	unable	5000
EPOHKBKZ36J2DMX4B1	Male	77	Prefer not to tell	completely disagree	somewhat agree	somewhat agree	somewhat agree	somewhat disagree	yes	2	city	BSc, BA or equivalent	retired		I prefer not to tell
EPOHKBRJJTDBRZV4B6	Female	30	higher	completely disagree	somewhat agree	completely agree	completely disagree	somewhat disagree	no	2	small town	School beyond age 16	full time	75000
EPOHKBQLK3JP6334B1	Male	64	supervisory	completely disagree	somewhat agree	somewhat agree	somewhat disagree	somewhat disagree	yes	2	city	School beyond age 16	part time		10,400 - 15,599
EPOHKBLFRV8NYGG4B2	Female	56	skilled	completely disagree	completely agree	completely agree	somewhat agree	somewhat disagree	no	3	large/medium town	School beyond age 16	part time	35000
EPOHKBR5LRDCDWZ4B7	Female	48	un-skilled	completely disagree	completely agree	completely agree	completely disagree	somewhat agree	yes	5 or more	city	School beyond age 16	part time		20,800 - 25,999
EPOHKBK77MKR9LJ4B3	Female	62	un-skilled	completely disagree	completely agree	completely agree	completely disagree	completely disagree	no	1	city	College degree	unable	5000
EPOHKBRKW67RQ2L4B7	Male	57	higher	completely disagree	somewhat agree	somewhat agree	completely disagree	somewhat disagree	no	1	rural	College degree	full time		I prefer not to tell
EPOHKBJJ7MG8V3D4B0	Female	53	supervisory	completely disagree	completely agree	completely agree	somewhat disagree	somewhat disagree	no	2	next to city	College degree	full time		26,000 - 31,199
EPOHKBLGB5WTZ9W4B9	Female	52	skilled	completely disagree	somewhat agree	somewhat agree	completely disagree	completely agree	no	2	rural	College degree	unable	35000
EPOHKBKRPFG8L3J4B2	Male	48	supervisory	completely disagree	completely agree	completely agree	completely disagree	somewhat disagree	yes	3	city	School beyond age 16	full time		41,600 - 51,999
EPOHKBSWB9H8HKJ4B3	Female	57	supervisory	somewhat disagree	somewhat agree	completely agree	somewhat disagree	somewhat disagree	no	2	village	MSc, MA, PhD or equivalent	full time		52,000 - 74,999
EPOHKBWS7XQJL2T4B3	Male	58	supervisory	completely disagree	somewhat agree	somewhat agree	completely disagree	somewhat agree	yes	2	large/medium town	BSc, BA or equivalent	full time	60000
EPOHKBS2PMFGSZ24B7	Female	36	supervisory	completely agree	completely agree	completely agree	somewhat disagree	somewhat agree	yes	4	next to city	BSc, BA or equivalent	part time		I prefer not to tell
EPOHKBVS564L2S44B2	Male	49	Prefer not to tell	completely disagree	somewhat agree	completely agree	somewhat disagree	somewhat agree	no	4	city	College degree	unemployed	25000
EPOHKBJ2547ZQ2K4B5	Male	35	supervisory	completely disagree	completely agree	completely agree	completely disagree	completely disagree	no	2	large/medium town	MSc, MA, PhD or equivalent	full time		I prefer not to tell
EPOHKBFT4L7NHYQ4B8	Male	36	higher	completely disagree	completely agree	completely agree	somewhat agree	completely disagree	yes	2	small town	School up to age 16	unable	12000
EPOHKBS5N6Z78NT4B5	Male	57	supervisory	completely disagree	somewhat disagree	somewhat agree	somewhat disagree	somewhat disagree	no	1	city	BSc, BA or equivalent	full time	25000
EPOHKBRHMXKSL544B1	Female	60	higher	completely disagree	completely agree	completely agree	completely disagree	somewhat agree	yes	1	rural	MSc, MA, PhD or equivalent	full time	40000
EPOHKCR5S35Q3FR4B1	Female	30	Prefer not to tell	completely disagree	completely agree	completely agree	completely disagree	somewhat disagree	no	2	city	BSc, BA or equivalent	carer	60000
EPOHKQHWV6YWMK44B4	Female	30	supervisory	completely disagree	somewhat agree	somewhat agree	somewhat agree	somewhat agree	yes	3	village	MSc, MA, PhD or equivalent	part time	40000
EPOHL2RH9F488PR4B1	Male	61	higher	completely disagree	somewhat agree	completely agree	completely disagree	somewhat agree	yes	2	village	MSc, MA, PhD or equivalent	retired		52,000 - 74,999
EPOHL2PRVVTPFL34B7	Female	41	supervisory	completely disagree	somewhat agree	completely agree	somewhat disagree	somewhat agree	yes	3	next to city	School up to age 16	full time	29000
EPOHL2RF3CKYL8B4B1	Male	55	supervisory	somewhat disagree	completely agree	somewhat agree	completely disagree	somewhat agree	yes	4	small town	BSc, BA or equivalent	full time	26000
EPOHL2T3MHWH42Z4B2	Female	32	supervisory	completely disagree	somewhat agree	completely agree	somewhat disagree	completely disagree	yes	4	large/medium town	BSc, BA or equivalent	full time	80000
EPOHL2SZLZ8YBPZ4B0	Female	42	higher	completely disagree	completely agree	completely agree	completely disagree	somewhat disagree	yes	3	village	MSc, MA, PhD or equivalent	full time	49900
EPOHL3544LKW89H4B4	Male	36	skilled	somewhat disagree	somewhat agree	somewhat agree	somewhat agree	somewhat agree	no	1	city	School up to age 16	full time	14000
EPOHL33X5FQVTZR4B2	Female	55	higher	completely disagree	somewhat agree	somewhat agree	somewhat agree	somewhat agree	yes	3	small town	College degree	full time		52,000 - 74,999
EPOHL35FQBYQXQS4B5	Male	50	higher	completely disagree	somewhat agree	completely agree	completely disagree	somewhat agree	yes	4	next to city	BSc, BA or equivalent	full time	250000
EPOHL33ZR8K75YK4B7	Female	33	supervisory	completely disagree	completely agree	completely agree	completely disagree	somewhat agree	yes	3	city	MSc, MA, PhD or equivalent	full time		26,000 - 31,199
EPOHL35F6VG6PTH4B1	Female	50	higher	somewhat disagree	somewhat agree	somewhat agree	somewhat disagree	completely disagree	no	2	next to city	BSc, BA or equivalent	full time		20,800 - 25,999
EPOHL35LZHGVG854B3	Female	55	Prefer not to tell	completely disagree	completely agree		completely disagree	somewhat agree	no	2	large/medium town	School beyond age 16	full time		I prefer not to tell
EPOHL2T2C6KNNSM4B2	Female	44	un-skilled	completely disagree	completely agree	completely agree	somewhat disagree	somewhat disagree	no	2	city	BSc, BA or equivalent	full time	34000
EPOHL2TL6N2269N4B7	Female	67	Prefer not to tell	completely disagree	somewhat agree	completely agree	completely disagree	somewhat disagree	yes	2	large/medium town	BSc, BA or equivalent	retired		I prefer not to tell
EPOHL36F856NCJG4B5	Male	37	higher	completely disagree	somewhat agree	completely agree	somewhat disagree	somewhat disagree	no	2	rural	College degree	full time	95000
EPOHL36L97WK3BL4B1	Male	55	supervisory	completely disagree	somewhat agree	completely agree	completely disagree	somewhat agree	no	1	village	College degree	part time	30000
EPOHL37QDZSJ59B4B6	Male	41	supervisory	completely disagree	completely agree	completely agree	completely disagree	somewhat disagree	no	1	city	MSc, MA, PhD or equivalent	full time	25000
EPOHL37PPTR52KV4B0	Male	39	supervisory	completely disagree	completely agree	completely agree	completely disagree	somewhat agree	no	4	large/medium town	School up to age 16	full time	56000
EPOHL383L7Z8C244B3	Male	44	supervisory	completely disagree	completely agree	completely disagree	completely agree	somewhat agree	no	4	large/medium town	BSc, BA or equivalent	full time	50000
EPOHL3B9JWDC8DG4B1	Male	58	supervisory	somewhat disagree	somewhat agree	completely agree	completely disagree	completely disagree	yes	2	large/medium town	School beyond age 16	full time		41,600 - 51,999
EPOHL3GNM23VXTZ4B5	Female	51	higher	completely disagree	completely agree	completely agree	completely disagree	somewhat disagree	no	2	rural	MSc, MA, PhD or equivalent	full time	60000
EPOHL2NSPBS2JBT4B2	Male	62	higher	completely disagree	completely agree	completely agree	completely disagree	somewhat disagree	yes	1	rural	BSc, BA or equivalent	full time		41,600 - 51,999
EPOHL3JXZMW44B54B0	Male	38	higher	completely disagree	completely agree	completely agree	completely disagree	somewhat agree	yes	5 or more	next to city	MSc, MA, PhD or equivalent	full time	95000
EPOHL3W63DFQDGZ4B7	Female	41	Prefer not to tell	completely disagree	completely agree	completely agree	completely disagree	completely agree	yes	4	city	BSc, BA or equivalent	carer	37000
EPOHL3PF5XYZNRB4B2	Male	60	skilled	completely disagree	completely disagree	completely disagree	completely disagree	somewhat agree	yes	2	small town	College degree	full time	70000
EPOHL3NKCWWVB584B6	Female	62	un-skilled	completely disagree	completely agree	completely agree	completely agree	completely disagree	no	1	small town	School beyond age 16	registered unemployed	4000
EPOHL3WH4SX3SPP4B5	Female	50	higher	completely disagree	completely agree	completely agree	completely disagree	somewhat agree	no	1	next to city	School beyond age 16	full time		I prefer not to tell
EPOHL3STMNXBSJK4B4	Female	56	supervisory	completely disagree	completely agree	completely agree	completely disagree	somewhat disagree	no	3	small town	BSc, BA or equivalent	carer		52,000 - 74,999
EPOHL42BKPKKR344B8	Male	45	supervisory	completely disagree	somewhat agree	completely agree	somewhat disagree	somewhat disagree	yes	2	large/medium town	School beyond age 16	full time	80000
EPOHL3ZJ6P3QF4D4B3	Female	50	supervisory	completely disagree	somewhat agree	completely agree	completely disagree	somewhat agree	no	2	next to city	BSc, BA or equivalent	full time		I prefer not to tell
EPOHL42NCH7ZQG94B7	Male	59	higher	somewhat disagree	somewhat agree	somewhat agree	completely disagree	somewhat agree	yes	2	rural	BSc, BA or equivalent	retired		26,000 - 31,199
EPOHL3ZJ5TPSCS34B3	Male	71	Prefer not to tell	completely disagree	completely agree	completely agree	completely disagree	somewhat disagree	no	1	city	MSc, MA, PhD or equivalent	part time	33000
EPOHL42VKJRYP7K4B5	Male	41	supervisory	completely disagree	completely agree	completely agree	completely disagree	somewhat disagree	yes	3	city	School beyond age 16	full time		I prefer not to tell
EPOHL42VCYW7S444B6	Female	58	higher	completely disagree	somewhat agree	completely agree	somewhat disagree	somewhat disagree	no	2	village	BSc, BA or equivalent	casual	35000
EPOHL48PZFRLRYY4B5	Female	43	supervisory	completely disagree	somewhat agree	completely agree	completely disagree	somewhat disagree	no	2	small town	College degree	full time		52,000 - 74,999
EPOHL4CCMRMZZRN4B6	Male	59	supervisory	completely disagree	somewhat agree	completely agree	completely disagree	somewhat agree	no	2	city	BSc, BA or equivalent	full time	49000
EPOHL43YLK7W82C4B5	Female	54	supervisory	completely disagree	somewhat agree	completely agree	completely disagree	somewhat agree	no	4	large/medium town	College degree	full time	50000
EPOHL4CM9P6853K4B5	Female	47	higher	completely disagree	somewhat agree	somewhat agree	somewhat agree	completely disagree	no	1	small town	BSc, BA or equivalent	full time	410350
EPOHL4C79P456M44B5	Female	53	Prefer not to tell	completely disagree	somewhat agree	somewhat agree	somewhat agree	somewhat disagree	yes	3	city	School up to age 16	unable	6000
EPOHL3ZSNMS7C2L4B2	Male	77	supervisory	completely disagree	completely agree	completely agree	completely disagree	completely agree	yes	2	city	College degree	retired	27000
EPOHL42P9Q2MLTX4B5	Female	66	higher	completely disagree	completely agree	completely agree	completely disagree	somewhat disagree	no	2	rural	MSc, MA, PhD or equivalent	full time		52,000 - 74,999
EPOHL42WDF3VDBY4B5	Male	58	supervisory	completely disagree	somewhat agree	completely agree	completely disagree	somewhat agree	no	3	rural	MSc, MA, PhD or equivalent	casual		31,200 - 41,599
EPOHL48P9FC9MY74B9	Female	51	supervisory	completely disagree	completely agree	completely agree	completely disagree	somewhat disagree	no	1	city	MSc, MA, PhD or equivalent	part time	14000
EPOHL4CSRW693BY4B6	Male	70	higher	completely disagree	completely disagree	completely disagree	somewhat disagree	somewhat disagree	yes	2	city	College degree	part time		I prefer not to tell
EPOHL4C7ZJN34KZ4B3	Male	64	higher	completely disagree	completely agree	completely agree	completely disagree	somewhat disagree	yes	2	large/medium town	MSc, MA, PhD or equivalent	full time	40000
EPOHL42HZ2XCH5Z4B3	Female	49	supervisory	completely disagree	somewhat disagree	completely agree	completely disagree	somewhat agree	no	2	small town	School beyond age 16	full time		I prefer not to tell
EPOHL4CQD4VV9P74B7	Male	60	higher	completely disagree	completely disagree	completely disagree	completely disagree	completely disagree	no	2	large/medium town	College degree	retired	32000
EPOHL42R3Z9TMT24B4	Male	57	Prefer not to tell	completely disagree	somewhat agree	completely agree	completely disagree	somewhat disagree	no	1	large/medium town	School beyond age 16	unemployed		I prefer not to tell
EPOHL4C24W4QVDZ4B5	Female	42	supervisory	completely disagree	completely agree	completely agree	completely disagree	somewhat disagree	yes	4	small town	College degree	part time	29000
EPOHL3V3FYDH93P4B3	Male	36	supervisory	completely disagree	completely agree	completely agree	somewhat disagree	somewhat disagree	no	2	large/medium town	BSc, BA or equivalent	full time	40000
EPOHL4CX22DQ69Q4B0	Female	38	supervisory	completely disagree	completely agree	completely agree	completely disagree	completely agree	yes	4	city	MSc, MA, PhD or equivalent	full time	46000
EPOHL4DJ2SFXBVM4B8	Male	69	supervisory	completely disagree	completely agree	completely agree	completely disagree	somewhat agree	yes	2	large/medium town	School beyond age 16	retired	35000
EPOHL4HMM9RK8ZQ4B9	Male	64	higher	completely disagree	somewhat agree	somewhat agree	completely disagree	somewhat disagree	yes	2	small town	School up to age 16	full time	35000
EPOHL4F3ZJYHYP64B4	Female	59	supervisory	completely disagree	somewhat agree	somewhat agree	completely disagree	somewhat agree	no	2	next to city	MSc, MA, PhD or equivalent	retired		I prefer not to tell
EPOHL4D8WTT4WTF4B0	Female	61	supervisory	completely disagree	completely agree	completely agree	completely disagree	completely disagree	yes	5 or more	city	School beyond age 16	full time	60000
EPOHL4DHCS8XG824B1	Male	36	higher	completely agree	completely disagree	completely disagree	completely agree	completely agree	no	2	next to city	College degree	full time	52000
EPOHL4QNJYQSXMV4B2	Female	73	un-skilled	somewhat disagree	somewhat agree	somewhat agree	somewhat agree	somewhat disagree	yes	2	small town	School up to age 16	retired		10,400 - 15,599
EPOHL4FGP2L3XW84B0	Male	60	Prefer not to tell	completely disagree	somewhat agree	completely agree	somewhat disagree	somewhat disagree	no	2	large/medium town	MSc, MA, PhD or equivalent	retired		I prefer not to tell
EPOHL4WNV6BQQ6C4B2	Female	36	supervisory	somewhat agree	somewhat agree	somewhat disagree	somewhat disagree	somewhat agree	no	2	village	College degree	full time		31,200 - 41,599
EPOHL4WDZVS5ZCT4B8	Female	40	supervisory	completely disagree	somewhat agree	completely agree	completely disagree	somewhat agree	no	2	city	BSc, BA or equivalent	part time	66000
EPOHL4XZV8Z8M6C4B8	Female	58	supervisory	completely disagree	somewhat disagree	completely agree	somewhat disagree	somewhat disagree	yes	3	large/medium town	School beyond age 16	carer		41,600 - 51,999
EPOHL4XYV6KDG374B6	Male	62	un-skilled	completely disagree	somewhat agree	somewhat agree	somewhat disagree	somewhat agree	yes	2	large/medium town	School up to age 16	unable	20000
EPOHL4XYKXNG6WY4B1	Male	55	supervisory	completely disagree	somewhat agree	completely agree	completely disagree	somewhat agree	no	2	large/medium town	School beyond age 16	full time	28000
EPOHL4YB5HXLFX84B8	Male	76	skilled	completely disagree	somewhat agree	completely agree	completely disagree	somewhat agree	yes	2	small town	College degree	retired	18000
EPOHL4YNG3N2SY94B1	Female	64	supervisory	completely disagree	somewhat agree	completely agree	somewhat agree	somewhat agree	no	2	small town	School beyond age 16	retired		26,000 - 31,199
EPOHL4XNSWXF7WD4B5	Male	73	higher	completely disagree	completely agree	completely agree	completely disagree	somewhat agree	yes	2	small town	MSc, MA, PhD or equivalent	retired	40000
EPOHL4ZKFL6G2R34B4	Female	54	supervisory	completely disagree	somewhat agree	somewhat agree	completely disagree	somewhat disagree	yes	4	large/medium town	BSc, BA or equivalent	full time	100000
EPOHL4XSHC33LK34B1	Male	57	higher	completely disagree	somewhat agree	completely agree	somewhat disagree	completely disagree	no	3	village	MSc, MA, PhD or equivalent	full time		I prefer not to tell
EPOHL5L7G95RCQJ4B1	Female	58	higher	completely disagree	completely agree	completely agree	completely disagree	somewhat disagree	no	2	small town	BSc, BA or equivalent	retired	40000
EPOHL5Z984VNNZ24B3	Male	56	higher	completely disagree	somewhat agree	completely agree	completely disagree	somewhat agree	no	2	large/medium town	BSc, BA or equivalent	full time		I prefer not to tell
EPOHL5ZB5JBCJ3D4B9	Male	62	higher	somewhat disagree	somewhat agree	somewhat agree	somewhat disagree	somewhat agree	no	2	rural	BSc, BA or equivalent	full time		I prefer not to tell
EPOHL5ZH2F5KZ8Y4B9	Male	35	supervisory	completely disagree	somewhat agree	completely agree	completely disagree	somewhat agree	no	1	large/medium town	MSc, MA, PhD or equivalent	full time	35000
EPOHL67RN45YYV54B2	Male	56	supervisory	completely disagree	somewhat agree	completely agree	completely disagree	somewhat disagree	yes	2	large/medium town	School beyond age 16	full time	80000
EPOHL65FTGRGSQN4B5	Female	49	Prefer not to tell	completely disagree	somewhat agree	completely agree	somewhat disagree	completely disagree	no	3	rural	College degree	part time		75,000 - 99,999
EPOHL628PWT8TDJ4B2	Female	53	un-skilled	completely disagree	completely agree	completely agree	completely disagree	completely disagree	yes	2	city	School up to age 16	part time	17000
EPOHL68XXZRFHTV4B9	Female	58	skilled	completely disagree	completely agree	completely agree	completely disagree	completely agree	no	2	rural	BSc, BA or equivalent	carer	20000
EPOHL68XQSD4RGY4B6	Female	62	supervisory	completely disagree	somewhat agree	completely agree	completely disagree	somewhat agree	no	1	village	College degree	full time	20000
EPOHL68P3VTWQQ24B5	Male	82	higher	completely disagree	somewhat agree	completely agree	completely disagree	somewhat agree	no	1	next to city	BSc, BA or equivalent	retired	29500
EPOHL68RX3WWZ4L4B7	Female	46	higher	completely disagree	somewhat agree	completely agree	completely disagree	somewhat agree	yes	3	city	MSc, MA, PhD or equivalent	full time		I prefer not to tell
EPOHL695ZPKBZXQ4B1	Male	56	supervisory	completely disagree	somewhat agree	somewhat disagree	somewhat disagree	completely disagree	no	5 or more	next to city	College degree	full time		I prefer not to tell
EPOHL6943Q2MDKN4B8	Male	68	higher	completely disagree	somewhat agree	completely agree	completely disagree	somewhat agree	no	2	city	MSc, MA, PhD or equivalent	part time	70000
EPOHL68WZXT6TJ34B9	Male	64	higher	completely disagree	somewhat agree	completely agree	completely disagree	somewhat agree	yes	3	large/medium town	College degree	retired	30000
EPOHL5L72HVPQ864B0	Male	58	higher	completely disagree	completely agree	completely agree	completely disagree	somewhat disagree	no	1	city	BSc, BA or equivalent	part time		I prefer not to tell
EPOHL6CRHR47TZQ4B0	Male	63	higher	completely disagree	somewhat agree	completely agree	completely disagree	somewhat disagree	yes	2	rural	MSc, MA, PhD or equivalent	full time	200000
EPOHL6947R2WF4C4B6	Female	44	supervisory	completely disagree	somewhat agree	somewhat agree	somewhat disagree	somewhat disagree	yes	3	large/medium town	School beyond age 16	full time		31,200 - 41,599
EPOHL65SJMVLM764B1	Male	70	Prefer not to tell	completely disagree	somewhat disagree	completely disagree	completely disagree	somewhat disagree	yes	2	city	School up to age 16	part time		I prefer not to tell
EPOHL6BHVFGSH9B4B2	Female	45	higher	completely disagree	completely agree	completely agree	completely disagree	somewhat disagree	no	2	city	BSc, BA or equivalent	casual		I prefer not to tell
EPOHL6BZCVTHGVC4B7	Female	41	un-skilled	completely disagree	completely agree	completely agree	completely disagree	somewhat disagree	yes	3	city	MSc, MA, PhD or equivalent	part time	50000
EPOHL6GMQ8B4TSL4B7	Male	46	skilled	somewhat disagree	somewhat agree	somewhat agree	somewhat agree	somewhat disagree	yes	4	large/medium town	School up to age 16	full time	19000
EPOHL6HXK7969RL4B7	Male	78	higher	somewhat disagree	somewhat agree	somewhat agree	somewhat disagree	completely disagree	yes	2	city	School beyond age 16	retired	21000
EPOHL6G5RWYJXDB4B9	Male	48	un-skilled	completely disagree	somewhat agree	somewhat agree	somewhat disagree	somewhat disagree	yes	4	next to city	School up to age 16	full time	19999
EPOHL6CVJ6B7LDZ4B7	Male	56	supervisory	completely disagree	somewhat agree	somewhat agree	completely disagree	completely disagree	yes	2	next to city	School up to age 16	full time	40000
EPOHL3ZGF87GFGL4B2	Male	33	higher	completely disagree	somewhat agree	completely agree	completely disagree	somewhat disagree	no	2	city	MSc, MA, PhD or equivalent	full time	70000
EPOHL6M83G38ZSR4B4	Female	70	skilled	somewhat disagree	somewhat agree	completely agree	completely disagree	completely agree	yes	2	rural	School beyond age 16	retired		20,800 - 25,999
EPOHL6PNB6HYDPQ4B4	Male	46	skilled	somewhat disagree	somewhat agree	somewhat agree	somewhat disagree	somewhat agree	no	3	large/medium town	College degree	part time	30000
EPOHL6H3KY32G5S4B4	Female	45	Prefer not to tell	completely disagree	completely disagree	somewhat disagree	completely agree	somewhat disagree	yes	5 or more	city	BSc, BA or equivalent	carer		20,800 - 25,999
EPOHL6PSVNBK6B24B2	Female	57		completely disagree	completely agree	completely agree	somewhat agree	somewhat disagree	no	2	city	MSc, MA, PhD or equivalent	full time	140000
EPOHL6P9YLK6R9J4B4	Female	53	supervisory	completely disagree	completely agree	completely agree	completely disagree	completely disagree	no	3	small town	BSc, BA or equivalent	full time		I prefer not to tell
EPOHL6QWD77WH7J4B5	Female	45	skilled	completely disagree	completely agree	completely agree	completely agree	completely disagree	yes	4	large/medium town	College degree	part time		I prefer not to tell
EPOHL6QQXRFLQ5W4B7	Female	43	un-skilled	completely disagree	somewhat agree	completely agree	somewhat agree	somewhat agree	yes	3	city	College degree	part time		I prefer not to tell
EPOHL6QBTDTRNY64B0	Female	60	un-skilled	completely disagree	completely agree	completely agree	completely disagree	somewhat disagree	no	2	rural	School beyond age 16	retired		10,400 - 15,599
EPOHL6P6FVNZZ2S4B9	Male	67	supervisory	completely disagree	completely agree	completely agree	somewhat agree	somewhat disagree	no	2	small town	School up to age 16	retired		10,400 - 15,599
EPOHL6FY8JTSG4W4B3	Female	32	supervisory	completely disagree	completely agree	completely agree	completely disagree	completely disagree	yes	3	small town	BSc, BA or equivalent	full time	25000
EPOHL6PHF4SCPG94B7	Male	69	higher	completely disagree	somewhat agree	completely agree	completely disagree	somewhat disagree	yes	2	city	MSc, MA, PhD or equivalent	retired	60000
EPOHL6T56FFFWXQ4B5	Female	68	higher	completely disagree	somewhat agree	completely agree	completely disagree	somewhat agree	no	1	city	BSc, BA or equivalent	retired		I prefer not to tell
EPOHL6V5GWSJKDR4B6	Female	36	higher	somewhat agree	somewhat agree	somewhat agree	somewhat agree	somewhat agree	no	2	city	MSc, MA, PhD or equivalent	full time		I prefer not to tell
EPOHL6STQ57HT8Y4B0	Male	55	supervisory	completely disagree	somewhat agree	somewhat agree	somewhat disagree	somewhat agree	yes	2	large/medium town	College degree	retired		I prefer not to tell
EPOHL6STYPLW85R4B5	Female	53	Prefer not to tell	somewhat disagree	somewhat agree	somewhat agree	somewhat agree	somewhat agree	no	2	large/medium town	College degree	carer		10,400 - 15,599
EPOHL6PY7WQT7JG4B1	Female	62	supervisory	completely disagree	somewhat agree	somewhat agree	completely disagree	somewhat agree	yes	1	large/medium town	School up to age 16	full time	27000
EPOHL6VBR8628XY4B2	Male	64	Prefer not to tell	completely disagree	somewhat agree	completely agree	somewhat disagree	somewhat agree	no	2	city	I prefer not to say	retired	77500
EPOHL6VR6J5CDKD4B6	Male	60	supervisory	completely disagree	somewhat agree	somewhat agree	somewhat disagree	somewhat agree	no	1	rural	College degree	part time	14000
EPOHL6QPLLGJZ724B0	Female	71	supervisory	completely disagree	completely agree	completely agree	completely disagree	somewhat disagree	yes	1	city	College degree	retired		I prefer not to tell
EPOHL6VRL4JZSYV4B1	Male	78	supervisory	somewhat agree	somewhat agree	somewhat agree	somewhat agree	somewhat agree	yes	2	large/medium town	School beyond age 16	retired		10,400 - 15,599
EPOHL6SP9PF737C4B1	Male	70	higher	completely disagree	somewhat agree	completely agree	completely disagree	somewhat disagree	yes	3	rural	School beyond age 16	retired	41000
EPOHL6X88S7L9PF4B3	Female	44	supervisory	completely disagree	completely agree	completely agree	completely disagree	somewhat disagree	no	2	large/medium town	MSc, MA, PhD or equivalent	full time	60000
EPOHL6W7PQG48CL4B8	Male	34	supervisory	somewhat disagree	somewhat disagree	somewhat agree	somewhat disagree	somewhat disagree	yes	5 or more	city	MSc, MA, PhD or equivalent	full time	43000
EPOHL74LZ8RH2NW4B7	Female	40	supervisory	completely disagree	completely agree	completely agree	completely disagree	completely agree	no	2	large/medium town	MSc, MA, PhD or equivalent	full time		I prefer not to tell
EPOHL6QNGYMKFQS4B2	Female	51	un-skilled	completely disagree	somewhat agree	somewhat agree	completely disagree	somewhat disagree	no	2	city	College degree	registered unemployed		I prefer not to tell
EPOHL74VQPFH7DR4B7	Male	75	higher	completely disagree	completely agree	completely agree	completely disagree	completely disagree	no	2	large/medium town	BSc, BA or equivalent	retired	35000
EPOHL7B884756P24B9	Male	48	higher	completely disagree	completely agree	completely agree	completely agree	completely disagree	no	5 or more	city	BSc, BA or equivalent	full time	75000
EPOHL4WJBPRH6Y74B1	Female	38	supervisory	completely disagree	completely agree	completely agree	completely disagree	completely disagree	no	2	small town	School beyond age 16	full time	70000
EPOHL75K5K8KBCY4B3	Female	27	Prefer not to tell	completely disagree	somewhat agree	completely agree	somewhat disagree	somewhat disagree	no	4	city	MSc, MA, PhD or equivalent	unemployed		10,400 - 15,599
EPOHL7HXM5JSPG54B4	Female	60	higher	completely disagree	somewhat agree	completely agree	completely disagree	somewhat disagree	no	1	large/medium town	College degree	full time	29000
EPOHL7C4JXB9XXY4B8	Female	65	supervisory	completely disagree	somewhat agree	somewhat agree	somewhat agree	somewhat agree	no	1	city	MSc, MA, PhD or equivalent	retired		I prefer not to tell
EPOHL7M6XL4W56V4B0	Female	70	un-skilled	completely disagree	completely agree	completely agree	completely disagree	somewhat agree	yes	1	small town	School beyond age 16	retired		5,200 - 10,399
EPOHL7Q978HJZVZ4B9	Male	68	supervisory	completely disagree	completely agree	completely agree	somewhat agree	somewhat agree	yes	2	large/medium town	BSc, BA or equivalent	retired	20000
EPOHL7MK4Y6ZJZJ4B3	Male	70	supervisory	completely disagree	somewhat disagree	somewhat disagree	completely agree	completely agree	yes	2	small town	College degree	retired	30000
EPOHL7T95BXSTRL4B8	Male	71	un-skilled	completely disagree	completely agree	completely agree	completely disagree	somewhat agree	no	1	rural	School beyond age 16	retired	22000
EPOHL8JCLQM52544B1	Female	40	supervisory	completely disagree	completely agree	completely agree	completely disagree	somewhat agree	no	3	large/medium town	College degree	full time	24000
EPOHL7ZKFV3LCN94B7	Male	44	higher	completely disagree	somewhat agree	somewhat agree	completely disagree	somewhat disagree	no	2	next to city	MSc, MA, PhD or equivalent	full time	65000
EPOHL73ZMF73C894B4	Male	75	higher	completely disagree	completely disagree	completely disagree	completely disagree	somewhat disagree	no	1	small town	School up to age 16	retired	38000
EPOHL8QPJR7NPCT4B0	Male	65	Prefer not to tell	completely disagree	somewhat agree	somewhat agree	somewhat disagree	somewhat agree	yes	2	village	BSc, BA or equivalent	retired	28000
EPOHL96Y86GLHCL4B5	Male	59	higher	completely disagree	completely agree	completely agree	completely disagree	completely disagree	no	3	city	BSc, BA or equivalent	full time	100000
EPOHL962VL5PGBW4B3	Male	60	higher	completely disagree	somewhat agree	completely agree	completely disagree	somewhat disagree	no	2	rural	School beyond age 16	retired		I prefer not to tell
EPOHL9G9BF4PDBN4B4	Male	65	higher	completely disagree	somewhat agree	completely agree	completely disagree	somewhat disagree	no	2	large/medium town	BSc, BA or equivalent	part time	45000
EPOHL9WR3TWB4JZ4B7	Male	64	higher	completely disagree	completely disagree	completely disagree	completely disagree	somewhat disagree	yes	2	rural	College degree	retired	60000
EPOHL9RL4QYRLP74B0	Female	37	supervisory	completely disagree	somewhat agree	somewhat agree	somewhat disagree	completely disagree	no	2	large/medium town	College degree	full time	44000
EPOHL9ZB7WCJFPZ4B0	Male	62	supervisory	completely disagree	somewhat agree	somewhat agree	completely disagree	somewhat agree	no	1	city	College degree	full time	46000
EPOHL9ZQBRB6TQ54B5	Male	69	supervisory	somewhat disagree	completely disagree	somewhat agree	somewhat agree	completely disagree	yes	2	large/medium town	College degree	retired		20,800 - 25,999
EPOHLB5NLCDJF9J4B3	Male	45	higher	completely disagree	completely agree	completely agree	completely disagree	completely disagree	no	2	city	MSc, MA, PhD or equivalent	full time		52,000 - 74,999
EPOHLB276W8R2B74B9	Female	59	Prefer not to tell	completely disagree	completely agree	completely agree	completely disagree	somewhat disagree	no	2	small town	BSc, BA or equivalent	carer	28500
EPOHLB5H7BZTCPJ4B3	Male	62	supervisory	completely disagree	somewhat agree	somewhat agree	somewhat disagree	completely disagree	yes	1	city	School beyond age 16	retired		I prefer not to tell
EPOHLB5GHBLJ7NR4B7	Male	72	supervisory	completely disagree	somewhat agree	somewhat agree	somewhat disagree	completely disagree	yes	2	large/medium town	School up to age 16	retired	25000
EPOHLB97NMT8LYY4B7	Male	51	supervisory	completely disagree	somewhat agree	somewhat agree	completely disagree	somewhat agree	yes	2	large/medium town	College degree	full time	38000
EPOHLB8QZQ8Z5RS4B1	Male	57	supervisory	completely disagree	completely agree	completely agree	completely disagree	completely disagree	yes	3	small town	MSc, MA, PhD or equivalent	full time	50000
EPOHLB9P6JD82NG4B2	Male	43	skilled	completely disagree	completely agree	completely agree	completely disagree	somewhat agree	no	3	rural	School up to age 16	full time	25000
EPOHLB35Z6NHX8P4B6	Male	71	Prefer not to tell	completely disagree	completely agree	completely agree	completely disagree	somewhat disagree	no	2	small town	BSc, BA or equivalent	retired		I prefer not to tell
EPOHLBN5G35X2KZ4B6	Male	33	supervisory	completely disagree	somewhat agree	completely agree	completely disagree	completely agree	no	2	city	College degree	full time	50000
EPOHLB97DQP3RYG4B6	Female	69	Prefer not to tell	completely disagree	completely agree	completely agree	completely disagree	completely agree	yes	2	city	School up to age 16	retired		20,800 - 25,999
EPOHLB9QV98BP9G4B6	Female	71	higher	completely disagree	completely agree	completely agree	somewhat agree	completely disagree	no	1	city	MSc, MA, PhD or equivalent	retired	26000
EPOHLBM7W8Q2JKL4B1	Female	29	supervisory	somewhat agree	somewhat agree	somewhat agree	somewhat agree	somewhat agree	no	2	large/medium town	MSc, MA, PhD or equivalent	full time		15,600 - 20,799
EPOHLBNBXXNHWMT4B0	Male	73	higher	completely disagree	somewhat agree	somewhat agree	completely disagree	somewhat disagree	no	2	next to city	MSc, MA, PhD or equivalent	part time		I prefer not to tell
EPOHLBPPH64SMFF4B8	Male	62	Prefer not to tell	completely disagree	completely agree	completely agree	completely agree	completely disagree	yes	2	small town	College degree	retired	35000
EPOHLBPDFKR2Z4V4B1	Male	45	supervisory	completely disagree	completely agree	completely agree	completely disagree	somewhat disagree	yes	4	next to city	MSc, MA, PhD or equivalent	part time	24000
EPOHLBQWQT5ZMZD4B6	Male	62	higher	completely disagree	completely disagree	completely disagree	completely disagree	completely agree	no	2	large/medium town	BSc, BA or equivalent	full time	50000
EPOHLCLFMJHX8SB4B6	Male	52	higher	completely disagree	somewhat agree	completely disagree	somewhat disagree	somewhat disagree	no	2	city	MSc, MA, PhD or equivalent	full time	70000
EPOHLD2JBJJJ68D4B4	Male	55	un-skilled	somewhat disagree	somewhat agree	somewhat agree	somewhat disagree	completely disagree	no	4	village	College degree	full time		31,200 - 41,599
EPOHLCLHKNW24884B8	Male	60	un-skilled	completely disagree	somewhat agree	completely agree	completely disagree	somewhat disagree	no	1	city	BSc, BA or equivalent	unemployed		Up to 5,199
EPOHLD3L5QRFFRQ4B3	Male	61	supervisory	completely disagree	somewhat agree	completely agree	completely disagree	completely disagree	yes	2	small town	I prefer not to say	full time		52,000 - 74,999
EPOHLC7S7JHMCSD4B6	Female	58	supervisory	completely disagree	completely agree	completely agree	completely agree	somewhat disagree	no	1	rural	School up to age 16	full time		I prefer not to tell
EPOHLD2HCXY4VPZ4B4	Female	60	un-skilled	somewhat agree	somewhat agree	somewhat agree	somewhat disagree	somewhat agree	yes	2	city	College degree	carer	20000
EPOHLD3L27DB2FM4B7	Male	55	supervisory	completely disagree	somewhat agree	somewhat agree	completely disagree	somewhat agree	yes	2	city	MSc, MA, PhD or equivalent	full time	75000
EPOHLD4MR7YVBQL4B4	Male	55	higher	completely disagree	somewhat agree	completely agree	completely disagree	somewhat disagree	yes	3	village	MSc, MA, PhD or equivalent	full time		100,000 - 124,999
EPOHLD2BQSDNZH34B5	Female	52	higher	completely disagree	completely agree	completely agree	completely disagree	completely agree	no	1	large/medium town	MSc, MA, PhD or equivalent	full time		75,000 - 99,999
EPOHLD3TVTNN6CV4B7	Male	62	higher	completely disagree	somewhat agree	completely agree	somewhat agree	somewhat disagree	no	1	village	School beyond age 16	retired		10,400 - 15,599
EPOHLCYSPXR2SSN4B7	Male	52	supervisory	completely disagree	completely agree	completely agree	completely disagree	completely disagree	no	3	small town	College degree	full time	80000
EPOHLCPW35RF47N4B6	Male	51	supervisory	completely disagree	completely agree	completely agree	completely disagree	somewhat agree	no	1	rural	BSc, BA or equivalent	full time	32000
EPOHLD6SQNB24B44B0	Male	60	higher	somewhat disagree	completely agree	somewhat agree	somewhat disagree	somewhat agree	yes	3	large/medium town	MSc, MA, PhD or equivalent	full time	100000
EPOHLCYQFJYD7G54B4	Male	59	higher	completely disagree	somewhat agree	completely agree	completely agree	somewhat disagree	no	5 or more	large/medium town	MSc, MA, PhD or equivalent	full time	70000
EPOHLD6R6LPG3434B7	Male	67	un-skilled	completely disagree	somewhat agree	completely agree	completely agree	somewhat disagree	yes	2	city	School beyond age 16	retired		I prefer not to tell
EPOHLCSWZBNK47D4B9	Male	60	supervisory	completely disagree	somewhat agree	somewhat agree	completely disagree	completely disagree	no	1	city	School beyond age 16	retired		10,400 - 15,599
EPOHLD3K45G3D3T4B0	Female	70	Prefer not to tell	completely disagree	somewhat agree	completely agree	completely disagree	somewhat disagree	no	1	small town	MSc, MA, PhD or equivalent	retired	22000
EPOHLD3RMXRGGL44B6	Male	63	higher	completely disagree	somewhat agree	completely agree	completely disagree	completely agree	no	2	large/medium town	BSc, BA or equivalent	retired	24000
EPOHLD8RCT6KPHS4B9	Female	62	Prefer not to tell	completely disagree	completely disagree	completely disagree	completely disagree	somewhat disagree	yes	2	village	College degree	retired	20000
EPOHLD6S3NDCH2P4B9	Female	58	supervisory	somewhat disagree	somewhat agree	somewhat agree	somewhat agree	somewhat agree	no	4	large/medium town	School beyond age 16	part time	35000
EPOHLD6LZKF5HVD4B6	Male	48	supervisory	completely disagree	completely agree	completely agree	completely disagree	somewhat disagree	no	2	city	School beyond age 16	full time	25000
EPOHLD8HW9NQCSG4B1	Male	72	higher	completely disagree	completely agree	completely agree	completely agree	somewhat disagree	yes	2	village	MSc, MA, PhD or equivalent	retired		41,600 - 51,999
EPOHLDD9XNC2WP44B4	Female	64	supervisory	completely disagree	completely agree	completely agree	completely disagree	somewhat disagree	yes	1	next to city	I prefer not to say	retired		I prefer not to tell
EPOHLDD37YMGRBT4B2	Female	42	un-skilled	completely disagree	somewhat agree	somewhat agree	somewhat disagree	somewhat agree	yes	5 or more	large/medium town	BSc, BA or equivalent	part time	17000
EPOHLDL3CVSS22N4B4	Male	19	skilled	completely disagree	completely agree	completely agree	completely disagree	somewhat agree	no	5 or more	city	BSc, BA or equivalent	student	32000
EPOHLDKJQGVC2VN4B5	Female	61	supervisory	completely disagree	somewhat agree	completely agree	completely disagree	somewhat disagree	yes	2	next to city	School up to age 16	carer	15000
EPOHLDF9Y3PLJ2R4B8	Male	64	supervisory	completely disagree	completely agree	completely agree	completely disagree	somewhat agree	no	1	city	College degree	retired	19000
EPOHLDZNPGGXYGD4B8	Female	26	supervisory	completely disagree	completely agree	completely agree	completely disagree	somewhat agree	no	2	city	MSc, MA, PhD or equivalent	student		52,000 - 74,999
EPOHLF3BRSZRBZD4B3	Male	61	un-skilled	completely disagree	somewhat agree	somewhat agree	completely disagree	somewhat disagree	no	1	small town	School beyond age 16	full time	30000
EPOHLF43PSMYDWL4B9	Female	49	supervisory	completely disagree	somewhat agree	completely agree	somewhat disagree	completely disagree	no	3	large/medium town	School beyond age 16	full time		52,000 - 74,999
EPOHLFHBBRTGXH54B1	Male	59	skilled	completely disagree	somewhat agree	somewhat agree	somewhat agree	completely disagree	no	3	city	School up to age 16	full time	100000
EPOHLFHD78GPP9G4B3	Female	69	supervisory	completely disagree	somewhat agree	completely agree	somewhat disagree	somewhat agree	no	2	small town	School up to age 16	part time		31,200 - 41,599
EPOHLDCX5S7QR6S4B4	Female	86	Prefer not to tell	completely disagree	completely agree	completely agree	somewhat agree	somewhat disagree	yes	1	small town	School beyond age 16	retired		5,200 - 10,399
EPOHLFK3KLLK2Y44B1	Female	57	supervisory	completely disagree	somewhat agree	completely agree	completely disagree	somewhat agree	yes	2	village	College degree	casual	35000
EPOHLFJ3993TMKX4B2	Female	58	higher	completely disagree	somewhat agree	completely agree	completely agree	somewhat agree	no	2	city	BSc, BA or equivalent	full time		I prefer not to tell
EPOHLFVH4GJG6PF4B7	Male	57	skilled	completely disagree	somewhat agree	somewhat agree	somewhat disagree	somewhat agree	yes	1	village	School beyond age 16	full time	19000
EPOHLFNQXD8T2574B3	Female	54	skilled	completely disagree	completely agree	completely agree	completely agree	somewhat disagree	no	2	large/medium town	BSc, BA or equivalent	full time	4000
EPOHLFWWB4434Y94B3	Female	61	supervisory	completely disagree	completely agree	completely agree	completely disagree	completely disagree	no	1	city	School beyond age 16	part time	30000
EPOHLG2KP2MQB784B0	Male	62	higher	completely disagree	completely disagree	completely disagree	completely disagree	completely disagree	no	1	city	BSc, BA or equivalent	full time		I prefer not to tell
EPOHLF3YMVKHRXK4B3	Female	42	supervisory	completely disagree	somewhat agree	completely agree	completely disagree	completely agree	yes	5 or more	village	College degree	full time	60000
EPOHLGB4B3M79NL4B4	Male	51	higher	completely disagree	completely agree	completely agree	completely disagree	somewhat agree	no	3	village	BSc, BA or equivalent	full time	100000
EPOHLG5GH6HVZCG4B9	Male	61	un-skilled	completely disagree	completely agree	completely agree	completely disagree	completely agree	no	2	large/medium town	MSc, MA, PhD or equivalent	retired		31,200 - 41,599
EPOHLG662NF8X634B2	Male	38	supervisory	completely disagree	completely agree	completely agree	completely disagree	somewhat disagree	no	1	small town	BSc, BA or equivalent	part time	32000
EPOHLHCLYXD22GC4B3	Male	67	higher	completely disagree	somewhat agree	somewhat agree	completely disagree	somewhat agree	no	2	city	College degree	retired	35000
EPOHLH6JW9WT9934B5	Male	51	skilled	completely disagree	somewhat agree	completely agree	completely disagree	somewhat agree	no	1	rural	School beyond age 16	part time	9000
EPOHLGQCFLPPYZ74B3	Male	63	higher	completely disagree	completely agree	completely agree	completely disagree	somewhat agree	no	1	rural	MSc, MA, PhD or equivalent	full time	36000
EPOHLHFY6HNNSQV4B2	Female	53	un-skilled	completely disagree	somewhat agree	somewhat agree	somewhat disagree	somewhat agree	yes	2	village	BSc, BA or equivalent	part time		41,600 - 51,999
EPOHLHPG2X5STVQ4B5	Male	28	supervisory	completely disagree	somewhat agree	somewhat agree	somewhat disagree	somewhat agree	no	1	city	MSc, MA, PhD or equivalent	full time	30000
EPOHLHXSTL6K7Q84B2	Female	61	higher	completely disagree	completely agree	completely agree	completely disagree	somewhat agree	yes	2	large/medium town	BSc, BA or equivalent	retired		26,000 - 31,199
EPOHLJG4VRD59Q74B4	Male	39	supervisory	completely disagree	somewhat agree	completely disagree	completely disagree	somewhat disagree	no	1	large/medium town	BSc, BA or equivalent	full time		15,600 - 20,799
EPOHLJ4R6RZG4HH4B9	Male	71	supervisory	completely disagree	somewhat agree	completely agree	completely disagree	somewhat disagree	no	2	small town	MSc, MA, PhD or equivalent	retired	45000
EPOHLJ9MSDBZ2X84B3	Male	58	supervisory	completely disagree	completely agree	completely agree	completely disagree	somewhat disagree	no	1	city	College degree	full time	26000
EPOHLJFMN75M55P4B2	Male	68	un-skilled	completely disagree	completely agree	completely agree	completely disagree	somewhat disagree	no	2	next to city	School beyond age 16	retired		I prefer not to tell
EPOHLJG8QKJ6CFH4B3	Female	58	higher	completely disagree	completely agree	completely agree	completely disagree	somewhat agree	no	1	small town	BSc, BA or equivalent	full time	32000
EPOHLJHMTFMQRKF4B2	Female	24	supervisory	completely disagree	somewhat agree		completely disagree	somewhat agree	no	2	city	BSc, BA or equivalent	full time	39500
EPOHLJLJXYJK69W4B1	Female	54	un-skilled	completely disagree	completely agree	completely agree	completely disagree	somewhat agree	yes	2	village	BSc, BA or equivalent	part time	30000
EPOHLJX6BPSDFLV4B8	Female	67	supervisory	completely disagree	somewhat agree	completely agree	completely disagree	somewhat agree	yes	2	small town	College degree	full time		75,000 - 99,999
EPOHLK3C8ML7GZM4B0	Male	63	supervisory	completely disagree	completely agree	somewhat agree	somewhat agree	completely disagree	no	3	small town	School beyond age 16	retired	20000
EPOHLJMPYYYSV944B8	Male	66	supervisory	completely disagree	somewhat agree	completely agree	completely disagree	completely disagree	yes	2	next to city	I prefer not to say	retired		26,000 - 31,199
EPOHLJLTBKQ9WXV4B1	Male	35	higher	completely disagree	completely agree	completely agree	completely agree	completely disagree	yes	4	city	MSc, MA, PhD or equivalent	full time		52,000 - 74,999
EPOHLK3PQ3NVWWN4B1	Female	60	un-skilled	completely disagree	somewhat agree	completely agree	completely disagree	somewhat disagree	no	2	city	College degree	unable	8500
EPOHLK7QFXX45PK4B2	Male	52	supervisory	completely disagree	completely agree	completely agree	completely disagree	somewhat agree	yes	2	next to city	BSc, BA or equivalent	full time		52,000 - 74,999
EPOHLKC7XJ8PGXJ4B1	Male	61	higher	somewhat disagree	somewhat agree	somewhat agree	somewhat agree	somewhat disagree	yes	2	village	School beyond age 16	retired		31,200 - 41,599
EPOHLKCSLCDS2CD4B0	Female	48	supervisory	completely disagree	somewhat agree	completely agree	completely disagree	somewhat disagree	no	2	city	BSc, BA or equivalent	full time	20000
EPOHLKL27JZZHYQ4B8	Female	45	skilled	completely disagree	completely agree	somewhat agree	completely disagree	somewhat agree	yes	4	village	MSc, MA, PhD or equivalent	full time	85000
EPOHLK4RZWT44MT4B8	Male	64	skilled	completely disagree	completely disagree	completely disagree	somewhat disagree	somewhat disagree	yes	3	city	School beyond age 16	full time	60000
EPOHLKLD4JBSGL94B8	Female	57	supervisory	completely disagree	completely agree	completely agree	somewhat agree	somewhat disagree	no	3	city	College degree	retired	50000
EPOHLKLH4928CQ44B4	Female	32	supervisory	completely disagree	completely agree	completely agree	completely disagree	completely agree	no	2	city	MSc, MA, PhD or equivalent	full time	54000
EPOHLKLS3TWCH8B4B6	Male	39	supervisory	completely disagree	completely agree	completely agree	completely disagree	somewhat disagree	no	3	city	BSc, BA or equivalent	part time		75,000 - 99,999
EPOHLKRNSYLZT264B5	Male	61	Prefer not to tell	completely disagree	somewhat agree	completely agree	somewhat agree	somewhat agree	no	2	large/medium town	BSc, BA or equivalent	retired		52,000 - 74,999
EPOHLKS45KL5LLS4B2	Female	62	higher	completely disagree	somewhat agree	completely agree	somewhat agree	somewhat agree	no	2	large/medium town	MSc, MA, PhD or equivalent	full time	50000
EPOHLKT8DPYTTTR4B7	Male	47	un-skilled	completely disagree	somewhat disagree	somewhat agree	somewhat disagree	completely disagree	no	2	small town	School up to age 16	unable	10000
EPOHLKT8BVCLK594B0	Male	48	skilled	completely disagree	completely agree	completely agree	completely disagree	somewhat agree	yes	4	small town	School beyond age 16	full time	42000
EPOHLKTDHDZQH6D4B0	Female	63	supervisory	completely disagree	somewhat agree	somewhat agree	somewhat disagree	somewhat agree	no	2	rural	School up to age 16	full time	35000
EPOHLKP7TVZ7VYQ4B1	Male	44	higher	completely disagree	completely agree	completely agree	completely disagree	somewhat agree	yes	4	city	MSc, MA, PhD or equivalent	full time	85000
EPOHLKTN2Y9JL284B9	Male	54	supervisory	somewhat agree	somewhat disagree	somewhat disagree	somewhat disagree	completely disagree	yes	4	city	School beyond age 16	full time	50000
EPOHLKSXMJDFNRB4B4	Male	80	Prefer not to tell	completely disagree	completely agree	somewhat agree	completely disagree	somewhat agree	yes	2	village	School up to age 16	retired	30000
EPOHLKRGSB3FKBH4B8	Female	40	supervisory	completely disagree	completely agree	completely agree	completely disagree	completely disagree	yes	3	small town	BSc, BA or equivalent	casual		I prefer not to tell
EPOHLKTGG7WD5VR4B3	Female	61	un-skilled	completely disagree	somewhat agree	somewhat agree	completely disagree	completely disagree	yes	1	village	School up to age 16	full time	12000
EPOHLKT8VNMX76B4B0	Male	66	Prefer not to tell	completely disagree	somewhat agree	somewhat agree	somewhat disagree	completely disagree	yes	1	next to city	School up to age 16	retired	19500
EPOHLKZBGJ34KPQ4B7	Male	51	higher	completely disagree	somewhat agree	somewhat agree	completely disagree	somewhat disagree	no	4	village	MSc, MA, PhD or equivalent	full time	90000
EPOHLKRSLFHMXTD4B4	Male	64	higher	completely disagree	completely agree	completely agree	completely disagree	somewhat agree	yes	2	next to city	BSc, BA or equivalent	part time		I prefer not to tell
EPOHLKT8WHZV8HM4B0	Female	33	Prefer not to tell	completely disagree	completely agree	somewhat agree	completely disagree	completely disagree	no	2	small town	BSc, BA or equivalent	unemployed		31,200 - 41,599
EPOHLKZP2HJWDXV4B4	Female	58	supervisory	somewhat disagree	somewhat agree	somewhat agree	somewhat disagree	somewhat disagree	no	2	large/medium town	College degree	part time	39000
EPOHLL4JW2TNSKP4B9	Female	36	supervisory	completely disagree	somewhat agree	completely agree	completely disagree	completely disagree	no	2	large/medium town	BSc, BA or equivalent	full time	36000
EPOHLL453LNBTRN4B9	Female	77	higher	somewhat disagree	somewhat agree	somewhat agree	completely disagree	completely agree	yes	2	city	College degree	retired	30000
EPOHLLFV978DXCG4B5	Female	55	supervisory	somewhat disagree	somewhat agree	somewhat agree	somewhat disagree	somewhat disagree	no	3	large/medium town	School up to age 16	full time		52,000 - 74,999
EPOHLLDC4T7NCBX4B9	Male	74	higher	completely disagree	completely agree	completely agree	somewhat disagree	somewhat agree	yes	2	large/medium town	MSc, MA, PhD or equivalent	retired	30000
EPOHLL774PVWKY64B2	Male	70	higher	completely disagree	somewhat agree	completely agree	somewhat disagree	somewhat agree	yes	2	city	School beyond age 16	retired	35000
EPOHLLMLG4MMVTS4B3	Male	49	higher	completely agree	completely agree	completely agree	completely disagree	completely disagree	yes	5 or more	city	I prefer not to say	full time	35000
EPOHLLP226QK2H94B3	Female	55	supervisory	completely disagree	somewhat agree	completely agree	completely disagree	completely disagree	yes	2	next to city	MSc, MA, PhD or equivalent	part time	28700
EPOHLKTSKX7MH2S4B7	Male	57	supervisory	completely disagree	completely agree	completely agree	completely disagree	somewhat agree	no	2	village	BSc, BA or equivalent	full time	60000
EPOHLM43S73JBFH4B5	Male	58	un-skilled	completely disagree	completely agree	completely agree	completely disagree	somewhat agree	Somewhat important	no		small town	MSc, MA, PhD or equivalent	10
EPOHLLQWGSPYNY34B4	Male	51	higher	completely disagree	completely agree	completely agree	completely disagree	somewhat agree	yes	3	large/medium town	MSc, MA, PhD or equivalent	full time	50000
EPOHLLM5VGW9BKY4B3	Male	64	supervisory	completely disagree	somewhat agree	completely agree	completely disagree	somewhat disagree	yes	2	large/medium town	College degree	full time	35000
EPOHLLX6LY3PNMD4B9	Male	63	un-skilled	completely disagree	completely agree	somewhat agree	somewhat disagree	somewhat agree	no	3	village	School beyond age 16	unemployed	27000
EPOHLL7KS2M4C4D4B8	Female	56	supervisory	completely disagree	completely agree	completely agree	somewhat agree	completely disagree	no	2	village	School up to age 16	full time		26,000 - 31,199
EPOHLLR8LTRZBPV4B6	Male	80	Prefer not to tell	completely disagree	completely agree	completely agree	completely disagree	somewhat agree	no	2	large/medium town	I prefer not to say	retired		I prefer not to tell
EPOHLLX92KR2HLG4B8	Male	48	un-skilled	completely disagree	completely agree	completely agree	completely disagree	completely agree	no	3	small town	BSc, BA or equivalent	part time	40000
EPOHLM45YWTZKR74B1	Female	31	un-skilled	completely disagree	somewhat agree	completely agree	completely disagree	somewhat agree	no	2	next to city	School up to age 16	student	25000
EPOHLM36DLJ9ZZM4B5	Female	58	higher	completely disagree	somewhat agree	completely agree	somewhat disagree	somewhat disagree	no	1	city	MSc, MA, PhD or equivalent	retired	40000
EPOHLLKLPZFNKGB4B6	Male	60	higher	completely disagree	completely agree	completely agree	completely disagree	completely disagree	yes	2	large/medium town	School beyond age 16	retired	31000
EPOHLM6GRMFQJG84B5	Male	51	supervisory	completely disagree	somewhat agree	completely agree	completely agree	completely disagree	yes	4	small town	BSc, BA or equivalent	full time	45000
EPOHLLZ2DL5GL9S4B0	Male	47	higher	completely disagree	completely agree	completely agree	somewhat disagree	somewhat agree	yes	4	next to city	MSc, MA, PhD or equivalent	full time		I prefer not to tell
EPOHLLYYSCF63MQ4B4	Female	55	supervisory	completely disagree	completely agree	completely agree	completely disagree	completely disagree	no	1	city	School up to age 16	full time	20000
EPOHLM3V9KVTPD84B4	Male	61	supervisory	completely disagree	completely agree	completely agree	completely disagree	completely disagree	yes	2	large/medium town	College degree	retired	21000
EPOHLN5P5Q8WNVJ4B2	Female	49	supervisory	completely disagree	completely agree	somewhat agree	somewhat disagree	completely agree	no	2	small town	MSc, MA, PhD or equivalent	full time		I prefer not to tell
EPOHLNB2KJ9ZBXX4B7	Male	45	higher	completely disagree	somewhat agree	somewhat agree	completely agree	completely disagree	yes	4	large/medium town	MSc, MA, PhD or equivalent	full time		52,000 - 74,999
EPOHLN5C42G9VGT4B3	Male	61	supervisory	completely disagree	completely agree	completely agree	completely disagree	somewhat agree	no	2	village	College degree	full time	60000
EPOHLNMNV36SVFP4B3	Male	55	Prefer not to tell	completely disagree	completely agree	completely agree	completely disagree	somewhat agree	no	2	village	School beyond age 16	retired	50000
EPOHLN5PGYF66DX4B6	Male	64	higher	completely disagree	completely agree	completely agree	completely disagree	somewhat disagree	no	2	small town	School beyond age 16	retired	35000
EPOHLMTNHX3NNTW4B2	Male	40	supervisory	completely disagree	completely agree	completely agree	completely disagree	completely disagree	no	2	village	School beyond age 16	full time		52,000 - 74,999
EPOHLNPJRKDGLKX4B6	Female	35	supervisory	completely disagree	completely agree	completely agree	completely disagree	somewhat agree	no	2	city	BSc, BA or equivalent	full time	24000
EPOHLMYJHG5436H4B6	Male	64	un-skilled	completely disagree	somewhat agree	completely agree	completely disagree	somewhat agree	no	2	city	MSc, MA, PhD or equivalent	retired	19000
EPOHLP4T7WP8LQP4B7	Male	78	higher	completely disagree	completely agree	completely agree	completely disagree	somewhat disagree	yes	2	large/medium town	BSc, BA or equivalent	retired	27000
EPOHLPSV27YZYQN4B7	Female	67	higher	completely disagree	completely agree	completely agree	completely disagree	completely agree	yes	1	city	MSc, MA, PhD or equivalent	retired	20000
EPOHLPBWQ85VYLD4B3	Female	62	un-skilled	somewhat disagree	somewhat agree	somewhat agree	somewhat agree	somewhat disagree	yes	2	large/medium town	School beyond age 16	part time	14000
EPOHLNFJ2NFY2Y24B1	Female	48	supervisory	completely disagree	somewhat agree	completely agree	completely disagree	somewhat disagree	yes	4	large/medium town	School beyond age 16	part time		I prefer not to tell
EPOHLPKVKDYZD464B3	Male	39	higher	completely disagree	somewhat agree	completely agree	completely disagree	somewhat disagree	no	2	city	MSc, MA, PhD or equivalent	full time	65000
EPOHLPYBLBCZ6P64B9	Male	58	un-skilled	completely disagree	somewhat agree	completely agree	completely disagree	somewhat disagree	no	1	city	BSc, BA or equivalent	unable	4000
EPOHLQ56QSFDT4P4B1	Female	63	supervisory	completely disagree	somewhat agree	completely agree	completely disagree	somewhat agree	no	1	city	MSc, MA, PhD or equivalent	part time	23000
EPOHLQ4XLNX76ZM4B4	Male	62	Prefer not to tell	completely disagree	somewhat agree	completely agree	completely disagree	somewhat disagree	no	1	large/medium town	MSc, MA, PhD or equivalent	retired	44000
EPOHLQ67TNH7JHK4B7	Female	51	supervisory	completely disagree	somewhat agree	completely agree	completely disagree	somewhat agree	yes	3	rural	School beyond age 16	full time	50000
EPOHLQMHJQYCWCL4B6	Male	66	higher	completely disagree	somewhat agree	completely agree	completely disagree	somewhat agree	yes	2	city	School beyond age 16	part time	20000
EPOHLQSLL4VC6544B4	Female	46	un-skilled	somewhat agree	somewhat agree	somewhat agree	somewhat agree	somewhat agree	yes	2	small town	School beyond age 16	unable	10000
EPOHLR49CM8C2SM4B0	Male	35	supervisory	completely disagree	somewhat agree	completely agree	completely disagree	somewhat agree	no	3	next to city	MSc, MA, PhD or equivalent	student		41,600 - 51,999
EPOHLR26WTCGVCP4B5	Male	50	supervisory	completely disagree	somewhat agree	somewhat agree	completely disagree	somewhat agree	yes	4	next to city	School beyond age 16	full time	53000
EPOHLTN6KCQS2WN4B0	Male	69	un-skilled	completely disagree	somewhat agree	completely agree	completely disagree	somewhat disagree	yes	2	city	School up to age 16	retired	26000
EPOHLTNFXD4T8N34B0	Male	53	un-skilled	somewhat agree	somewhat disagree	somewhat disagree	somewhat agree	somewhat agree	yes	4	city	School beyond age 16	full time	45000
EPOHLTQJFC5DWK24B8	Male	71	higher	completely disagree	completely agree	completely agree	somewhat disagree	somewhat agree	no	2	next to city	MSc, MA, PhD or equivalent	retired	75000
EPOHLTQNMKKDX7R4B7	Male	48	supervisory	somewhat disagree	somewhat agree	somewhat agree	somewhat disagree	somewhat disagree	yes	4	large/medium town	School up to age 16	full time		26,000 - 31,199
EPOHLTRKQ8Q557X4B8	Female	57	skilled	somewhat disagree	somewhat agree	somewhat agree	somewhat disagree	somewhat disagree	no	1	large/medium town	School beyond age 16	casual	7000
EPOHLVL33DWQBVM4B9	Male	46	higher	completely disagree	completely agree	completely agree	somewhat disagree	somewhat agree	yes	4	city	MSc, MA, PhD or equivalent	full time	85000
EPOHLVLTHZPKLCT4B0	Male	62	higher	completely disagree	somewhat agree	somewhat agree	completely disagree	somewhat disagree	yes	2	large/medium town	School beyond age 16	full time	50000
EPOHLVMBBMRMWD54B4	Male	59	skilled	completely disagree	completely agree	completely agree	completely disagree	somewhat disagree	yes	2	village	College degree	full time	100000
EPOHLW2SRBLXHQP4B3	Female	26	supervisory	completely disagree	somewhat agree	somewhat agree	somewhat disagree	completely disagree	no	2	city	College degree	full time		41,600 - 51,999
EPOHLVYWBGB8KMV4B1	Male	41	supervisory	completely disagree	somewhat agree	completely agree	somewhat disagree	somewhat agree	yes	4	village	School beyond age 16	full time	65000
EPOHLWBDMZFP36Y4B8	Male	34	un-skilled	completely disagree	somewhat agree	completely agree	completely disagree	somewhat disagree	no	3	city	School beyond age 16	unemployed	60000
EPOHLVWKP6X43KY4B9	Male	48	supervisory	completely disagree	completely agree	completely agree	somewhat agree	somewhat disagree	yes	4	large/medium town	BSc, BA or equivalent	full time	80000
EPOHLWF5KTJN3GB4B1	Male	57	supervisory	completely disagree	somewhat agree	completely agree	somewhat agree	somewhat agree	yes	1	small town	MSc, MA, PhD or equivalent	full time	59000
EPOHLWGD78LLH5G4B4	Male	61	supervisory	somewhat agree	completely agree	completely agree	completely disagree	somewhat agree	yes	2	large/medium town	College degree	part time	30000
EPOHLWDDMC99DCJ4B3	Male	66	skilled	completely disagree	completely agree	completely agree	completely disagree	completely agree	yes	2	small town	BSc, BA or equivalent	retired	30000
EPOHLWMFH6M9R964B0	Male	61	Prefer not to tell	completely disagree	completely agree	completely agree	completely disagree	somewhat disagree	yes	2	small town	MSc, MA, PhD or equivalent	retired	76000
EPOHLWQHMBLT8M74B2	Female	70	skilled	completely disagree	completely agree	completely agree	completely disagree	completely agree	no	2	rural	School beyond age 16	retired		31,200 - 41,599
EPOHLWGNS36MY6B4B5	Female	46	un-skilled	completely disagree	somewhat agree	completely agree	somewhat agree	somewhat disagree	yes	4	village	School beyond age 16	part time		15,600 - 20,799
EPOHLWSKKHC38H54B2	Female	39	supervisory	completely disagree	somewhat agree	completely agree	completely disagree	somewhat agree	no	1	city	School beyond age 16	full time	24000
EPOHLWPF38SZ34Y4B8	Male	29	supervisory	somewhat disagree	completely disagree	somewhat disagree	completely disagree	somewhat agree	no	2	village	BSc, BA or equivalent	full time	50000
EPOHLWSSLQXPBHK4B4	Female	64	supervisory	somewhat disagree	somewhat disagree	somewhat agree	somewhat agree	somewhat disagree	yes	2	rural	School beyond age 16	part time	65000
EPOHLWRHS9LSHQ54B8	Male	69	skilled	completely disagree	somewhat agree	completely agree	completely disagree	somewhat disagree	no	1	rural	School up to age 16	retired	10000
EPOHLX6T77GYSF94B1	Male	61	supervisory	completely disagree	completely agree	completely agree	completely disagree	completely agree	no	1	rural	College degree	part time	22000
EPOHLWQZTMJG6654B4	Female	37	supervisory	completely disagree	completely agree	completely agree	completely disagree	somewhat disagree	yes	5 or more	city	BSc, BA or equivalent	part time	19000
EPOHLWTQLNNQ5J74B5	Male	66	supervisory	completely disagree	somewhat agree	completely agree	completely disagree	somewhat disagree	yes	2	village	School beyond age 16	part time		26,000 - 31,199
EPOHLWVJ3MGN3JB4B1	Male	63	higher	completely disagree	completely disagree	somewhat disagree	completely disagree	somewhat disagree	no	2	city	I prefer not to say	retired		41,600 - 51,999
EPOHLWTKWBQ8KG34B5	Male	63	higher	completely disagree	somewhat agree	completely agree	completely disagree	somewhat agree	yes	2	rural	BSc, BA or equivalent	retired	25000
EPOHLX6FVVT4DZN4B2	Male	62	supervisory	completely disagree	somewhat agree	somewhat agree	somewhat disagree	somewhat disagree	yes	3	city	MSc, MA, PhD or equivalent	retired	45000
EPOHLX8NS9MYSY84B0	Female	61	supervisory	completely disagree	somewhat agree	completely agree	somewhat disagree	completely disagree	yes	2	city	School beyond age 16	full time	24000
EPOHLWV4LL9XTBK4B1	Male	63	supervisory	completely disagree	completely agree	completely agree	completely disagree	somewhat agree	no	2	rural	College degree	unemployed	20000
EPOHLXGZXPJ7FMQ4B9	Male	65	higher	completely disagree	somewhat agree	somewhat agree	completely agree	somewhat disagree	yes	2	city	School beyond age 16	full time		52,000 - 74,999
EPOHLXFWD2NCFTR4B8	Male	61	un-skilled	completely disagree	completely agree	completely agree	completely disagree	somewhat agree	yes	2	large/medium town	School up to age 16	unable		I prefer not to tell
EPOHLX8NBBYWGMP4B8	Male	67	Prefer not to tell	completely disagree	completely agree	completely agree	completely disagree	somewhat agree	yes	2	small town	School up to age 16	retired		I prefer not to tell
EPOHLXF4HHGR3F64B0	Female	44	supervisory	completely disagree	somewhat agree	somewhat agree	completely agree	somewhat disagree	no	3	city	BSc, BA or equivalent	full time		41,600 - 51,999
EPOHLXW8BJNV5P54B2	Female	56	un-skilled	somewhat disagree	somewhat agree	somewhat disagree	somewhat disagree	completely disagree	yes	4	large/medium town	MSc, MA, PhD or equivalent	full time	26985
EPOHLXW97FHDCKW4B5	Female	62	un-skilled	completely disagree	completely disagree	completely disagree	somewhat disagree	somewhat agree	yes	1	large/medium town	BSc, BA or equivalent	registered unemployed		10,400 - 15,599
EPOHLY8DRCYN3XH4B4	Male	69	Prefer not to tell	somewhat disagree	somewhat agree	completely agree	completely disagree	somewhat agree	yes	1	village	I prefer not to say	retired		I prefer not to tell
EPOHLY8F248FPW54B7	Male	43	skilled	completely disagree	completely agree	completely agree	completely disagree	completely disagree	yes	3	large/medium town	School beyond age 16	full time	25000
EPOHLYCTR7PR2HB4B6	Male	65	supervisory	completely disagree	completely agree	completely agree	completely disagree	completely agree	no	1	village	School beyond age 16	retired	14000
EPOHLYJWCDVPT5G4B4	Male	37	higher	completely disagree	completely agree	somewhat agree	completely disagree	somewhat disagree	yes	4	small town	MSc, MA, PhD or equivalent	full time		I prefer not to tell
EPOHLYCR88RZ9M64B5	Male	62	un-skilled	somewhat agree	somewhat agree	completely agree	completely disagree	somewhat disagree	no	2	city	MSc, MA, PhD or equivalent	retired	15000
EPOHLYWXF5KJT594B4	Female	26	supervisory	completely disagree	somewhat agree	somewhat agree	completely disagree	completely disagree	no	2	city	MSc, MA, PhD or equivalent	part time	20000
EPOHLZDD8P9B43P4B5	Male	49	supervisory	completely disagree	completely agree	completely agree	somewhat disagree	somewhat agree	no	2	city	BSc, BA or equivalent	full time		26,000 - 31,199
EPOHLZJRBN4GLHD4B1	Male	27	skilled	completely disagree	completely agree	completely agree	somewhat agree	somewhat agree	no	2	city	BSc, BA or equivalent	full time	20000
EPOHLZCCWZRHZ6M4B0	Female	59	supervisory	completely disagree	completely agree	completely agree	completely disagree	somewhat disagree	yes	2	next to city	School up to age 16	full time	40000
EPOHLZQKY6FCMBY4B5	Female	57	skilled	somewhat disagree	somewhat agree	somewhat agree	somewhat disagree	somewhat agree	yes	2	city	BSc, BA or equivalent	part time	49000
EPOHM2NLM3QVZ3L4B2	Female	68	Prefer not to tell	completely disagree	somewhat agree	completely agree	completely disagree	completely agree	yes	2	rural	College degree	retired		I prefer not to tell
EPOHM2RMPGJP7NV4B3	Male	72	supervisory	completely disagree	somewhat agree	somewhat agree	completely disagree	somewhat agree	no	1	small town	School up to age 16	retired	10000
EPOHM2LT8WH3PBD4B0	Female	57	un-skilled	completely disagree	somewhat agree	completely agree	somewhat disagree	completely disagree	no	1	village	School beyond age 16	registered unemployed	4000
EPOHM33H8N4KMBL4B7	Female	41	supervisory	completely disagree	somewhat agree	completely agree	completely disagree	somewhat disagree	no	2	rural	MSc, MA, PhD or equivalent	full time	105000
EPOHM3BFXG6MNPX4B7	Female	33	un-skilled	completely disagree	completely agree	completely agree	completely disagree	somewhat disagree	yes	4	large/medium town	School up to age 16	part time		26,000 - 31,199
EPOHM3DHH6DLCN94B1	Male	63	skilled	completely disagree	somewhat agree	completely agree	somewhat agree	somewhat disagree	no	3	city	College degree	casual		I prefer not to tell
EPOHM33JY3H74724B4	Female	73	supervisory	completely disagree	completely agree	completely agree	completely disagree	completely disagree	no	1	large/medium town	BSc, BA or equivalent	casual	15000
EPOHM3HTG95X5P44B0	Female	66	Prefer not to tell	completely disagree	somewhat agree	completely agree	somewhat disagree	somewhat disagree	no	2	city	College degree	retired	33000
EPOHM3JR8SVL9N64B1	Male	66	supervisory	somewhat disagree	somewhat disagree	somewhat agree	somewhat agree	somewhat disagree	no	2	large/medium town	College degree	retired	42000
EPOHM3F6ZYSFG7G4B6	Male	50	un-skilled	completely disagree	completely agree	completely agree	completely disagree	somewhat agree	yes	2	village	School up to age 16	unable	14000
EPOHM3VTKG9CV5K4B7	Male	69	un-skilled	somewhat disagree	somewhat agree	completely agree	completely agree	somewhat agree	no	2	small town	College degree	retired	15000
EPOHM3XK622T7L94B5	Male	67	un-skilled	completely disagree	somewhat agree	somewhat agree	somewhat disagree	somewhat agree	no	1	village	School beyond age 16	retired	9500
EPOHM4KQ732M42K4B0	Male	42	skilled	somewhat agree	somewhat agree	somewhat disagree	somewhat agree	somewhat disagree	no	1	village	College degree	full time	31000
EPOHM4P9QSJ8ZVY4B2	Male	72	un-skilled	somewhat disagree	somewhat agree	somewhat agree	somewhat disagree	somewhat disagree	yes	1	city	School up to age 16	retired		I prefer not to tell
EPOHM4NMMZY37DB4B0	Male	66	supervisory	completely disagree	somewhat agree	somewhat agree	completely disagree	completely agree	no	2	large/medium town	College degree	retired	42000
EPOHM58K333757W4B2	Male	57	supervisory	completely disagree	somewhat agree	completely agree	completely disagree	somewhat agree	yes	3	next to city	School beyond age 16	full time		I prefer not to tell
EPOHM58PX9DVS624B1	Male	59	supervisory	completely disagree	somewhat agree	completely agree		somewhat disagree	yes	2	city	College degree	full time		75,000 - 99,999
EPOHM66B5QVPT8D4B7	Female	53	supervisory	completely disagree	somewhat agree	completely agree	completely disagree	somewhat disagree	yes	1	large/medium town	BSc, BA or equivalent	full time	15000
EPOHM5HZG2946TM4B7	Male	55	skilled	completely disagree	somewhat agree	completely agree	somewhat agree	completely disagree	no	1	village	College degree	full time	26000
EPOHM69ZKM867WS4B3	Female	39	un-skilled	completely disagree	somewhat agree	completely agree	completely disagree	somewhat disagree	no	1	large/medium town	School beyond age 16	registered unemployed		Up to 5,199
EPOHM5S9MYCLPCG4B7	Male	58	skilled	completely disagree	somewhat agree	somewhat agree	completely disagree	somewhat disagree	yes	1	city	School up to age 16	full time	22000
EPOHM68JDN5QYQY4B2	Female	48	skilled	completely disagree	somewhat agree	somewhat agree	somewhat disagree	somewhat agree	yes	2	large/medium town	College degree	full time		26,000 - 31,199
EPOHM6WH26BL6KG4B5	Male	67	un-skilled	completely disagree	somewhat agree	somewhat agree	somewhat disagree	somewhat disagree	yes	2	large/medium town	School beyond age 16	full time	23000
EPOHM5TV5CGZS8Y4B8	Female	46	supervisory	completely disagree	somewhat agree	somewhat agree	somewhat disagree	somewhat disagree	no	3	small town	School up to age 16	part time	11000
EPOHM6HCSMHSZD54B9	Male	50	supervisory	completely disagree	somewhat agree	completely agree	completely disagree	somewhat disagree	no	1	large/medium town	BSc, BA or equivalent	full time	10999
EPOHM6KF3SBDCYN4B8	Male	42	un-skilled	completely disagree	somewhat agree	completely agree	completely disagree	somewhat disagree	no	1	large/medium town	School beyond age 16	registered unemployed		5,200 - 10,399
EPOHM6GB6GRT95T4B7	Male	59	skilled	completely disagree	somewhat agree	somewhat agree	completely disagree	completely disagree	yes	2	small town	School up to age 16	retired	12000
EPOHM7NRKFZC8HP4B5	Female	54	supervisory	completely disagree	completely agree	completely agree	completely disagree	somewhat agree	no	4	city	School beyond age 16	full time	17500
EPOHM8G84SDZ2834B5	Female	60	Prefer not to tell	somewhat disagree	somewhat agree	somewhat agree	somewhat disagree	somewhat disagree	yes	2	city	BSc, BA or equivalent	retired		10,400 - 15,599
EPOHM8K48RH3W2Z4B5	Male	56	skilled	completely disagree	completely agree	completely agree	completely disagree	somewhat agree	yes	2	small town	College degree	full time	33600
EPOHM93WBD4NKHJ4B0	Female	42	higher	somewhat disagree	somewhat agree	somewhat agree	somewhat disagree	somewhat agree	yes	1	next to city	BSc, BA or equivalent	full time	23000
EPOHM8YKJBLX2DK4B7	Female	56	supervisory	completely disagree	completely agree	completely agree	completely disagree	somewhat disagree	no	1	village	BSc, BA or equivalent	full time	41000
EPOHM5PWPVZH5TL4B0	Female	45	supervisory	completely disagree	completely agree	completely agree	completely disagree	completely disagree	no	1	large/medium town	MSc, MA, PhD or equivalent	full time	23000
EPOHMCQBX5MZQQS4B6	Female	57	un-skilled	completely disagree	completely agree	completely agree	completely agree	completely disagree	no	2	small town	College degree	carer		20,800 - 25,999
EPOHMC88J9WLW724B7	Male	59	supervisory	completely disagree	somewhat agree	somewhat agree	somewhat agree	somewhat disagree	no	3	city	School up to age 16	full time	35000
EPOHMDKL9YGZCBH4B7	Male	64	supervisory	completely disagree	somewhat agree	somewhat agree	completely disagree	somewhat agree	yes	2	small town	School up to age 16	retired		I prefer not to tell
EPOHMF7X44RW3QG4B7	Male	62	supervisory	completely disagree	completely agree	completely disagree	completely disagree	somewhat agree	yes	2	rural	School up to age 16	full time	21000
EPOHMFH4DWKCTWB4B8	Male	59	skilled	completely disagree	somewhat agree	somewhat agree	somewhat disagree	somewhat agree	yes	1	next to city	School up to age 16	full time	37500
EPOHMFC6PMDJKKK4B2	Female	69	un-skilled	completely disagree	somewhat agree	completely agree	completely disagree	somewhat disagree	yes	2	village	School beyond age 16	retired		31,200 - 41,599
EPOHMF9QFK4MJ9H4B0	Male	72	Prefer not to tell	completely disagree	somewhat disagree	somewhat agree	somewhat disagree	completely disagree	yes	2	small town	I prefer not to say	retired	20000
EPOHMFHKTLQBKQL4B9	Female	45	un-skilled	somewhat disagree	somewhat agree	somewhat agree	somewhat disagree	somewhat disagree	no	2	small town	School up to age 16	full time	15000
EPOHMFKCD5ZHKKD4B3	Female	40	supervisory	completely disagree	completely disagree	completely disagree	completely agree	completely disagree	no	2	village	College degree	full time	80000
EPOHMFNG4S27SL34B4	Male	73	supervisory	completely disagree	somewhat agree	completely agree	completely disagree	somewhat agree	yes	2	village	School beyond age 16	retired		31,200 - 41,599
EPOHMFH76LQW7Q44B0	Female	55	un-skilled	somewhat disagree	somewhat agree	somewhat agree	completely disagree	somewhat agree	no	2	rural	School up to age 16	unable		31,200 - 41,599
EPOHMFNYXWQSVXD4B2	Male	69	Prefer not to tell	completely disagree	somewhat agree	completely agree	completely disagree	completely disagree	no	2	village	BSc, BA or equivalent	retired		I prefer not to tell
EPOHMFWM8PFHHVX4B6	Male	54	supervisory	somewhat agree	somewhat agree	somewhat agree	somewhat disagree	completely disagree	no	2	small town	BSc, BA or equivalent	full time	45000
EPOHMFXNR5VYMP94B8	Female	51	skilled	completely disagree	completely agree	completely agree	completely disagree	somewhat disagree	no	4	small town	School up to age 16	carer	25000
EPOHMFWNZMNLVC54B3	Male	68	supervisory	completely disagree	somewhat agree	completely agree	completely disagree	completely disagree	no	1	village	School beyond age 16	retired	20000
EPOHMG99YV5JVGK4B4	Female	42	un-skilled	somewhat agree	somewhat disagree	somewhat agree	somewhat agree	somewhat disagree	yes	3	large/medium town	College degree	part time		Up to 5,199
EPOHMFZ3MKBC3FQ4B0	Female	1972	skilled	completely disagree	somewhat agree	somewhat agree	completely agree	completely disagree	no	3	large/medium town	School beyond age 16	full time		75,000 - 99,999
EPOHMH6ZV84VMYZ4B4	Female	54	supervisory	completely disagree	somewhat agree	somewhat agree	somewhat agree	completely disagree	yes	2	city	School beyond age 16	full time	50000
EPOHMGGFBB336BG4B3	Male	65	skilled	completely agree	completely agree	completely agree	completely disagree	completely disagree	yes	2	city	School beyond age 16	retired	21000
EPOHMGSPMLZFZJJ4B5	Male	48	supervisory	completely disagree	completely agree	completely agree	completely agree	somewhat agree	yes	4	city	School beyond age 16	full time	30000
EPOHMH7SKFB4BCZ4B8	Male	51	supervisory	completely disagree	completely agree	completely agree	completely disagree	completely disagree	no	3	city	School beyond age 16	full time	40000
EPOHMHDL8XXDPPQ4B6	Female	40	higher	somewhat disagree	somewhat disagree	somewhat disagree	somewhat disagree	somewhat disagree	no	4	large/medium town	I prefer not to say	unable		I prefer not to tell
EPOHMH8Z7R6HSC64B4	Female	41	supervisory	completely disagree	completely agree	completely agree	completely disagree	somewhat agree	no	3	next to city	MSc, MA, PhD or equivalent	full time	50000
EPOHMH97WFMRPB94B2	Female	42	supervisory	completely disagree	somewhat agree	completely agree	completely disagree	somewhat agree	yes	3	city	School beyond age 16	part time	50000
EPOHMHG4V4HJ6LR4B8	Female	55	un-skilled	completely disagree	somewhat agree	completely agree	completely disagree	somewhat disagree	yes	3	city	School up to age 16	full time	49000
EPOHMHDTFWSJD544B3	Female	47	supervisory	completely disagree	somewhat agree	somewhat agree	completely disagree	somewhat disagree	no	2	small town	College degree	full time	29000
EPOHMHPQLZM84PC4B1	Female	34	un-skilled	completely disagree	completely agree	completely agree	completely disagree	completely disagree	yes	5 or more	small town	School up to age 16	carer		10,400 - 15,599
EPOHMJJNF49P96W4B6	Male	72	un-skilled	completely disagree	completely agree	completely agree	completely disagree	somewhat agree	yes	2	village	School beyond age 16	retired	20000
EPOHMK5D2M87W8X4B5	Female	26	supervisory	completely disagree	somewhat agree	completely agree	completely disagree	somewhat disagree	no	1	large/medium town	BSc, BA or equivalent	full time		10,400 - 15,599
EPOHMKMGX8RBW3D4B3	Male	34	higher	completely disagree	somewhat agree	completely agree	somewhat disagree	somewhat agree	no	1	city	MSc, MA, PhD or equivalent	full time	19000
EPOHMKDVLVZYLYJ4B8	Female	18	Prefer not to tell	completely disagree	completely agree	completely agree	completely disagree	somewhat agree	no	1	city	School beyond age 16	student		I prefer not to tell
EPOHMKVS9KFYT4T4B1	Female	45	skilled	completely disagree	completely agree	completely agree	somewhat agree	completely disagree	yes	4	village	College degree	full time	32000
EPOHML6YSKXWH3L4B0	Male	51	supervisory	completely disagree	somewhat agree	completely agree	completely disagree	somewhat disagree	yes	4	city	School beyond age 16	full time	48000
EPOHMK8V7LNS9TR4B6	Female	53	supervisory	completely disagree	somewhat agree	completely agree	completely disagree	completely disagree	no	2	small town	College degree	full time	17000
EPOHMLRT692LL8V4B1	Male	39	supervisory	completely disagree	somewhat agree	somewhat agree	completely disagree	somewhat disagree	no	1	large/medium town	College degree	full time	50000
EPOHMJTXWCVW73W4B2	Female	45	skilled	completely disagree	completely agree	completely agree	completely disagree	completely disagree	yes	4	village	College degree	full time		15,600 - 20,799
EPOHMLQ9XVJ7HGZ4B2	Female	51	un-skilled	completely disagree	completely agree	completely agree	completely disagree	somewhat disagree	yes	4	city	MSc, MA, PhD or equivalent	full time	12000
EPOHMMPT92BZVTQ4B0	Male	54	un-skilled	completely disagree	somewhat agree	completely agree	completely disagree	somewhat disagree	no	3	city	School beyond age 16	full time	30000
EPOHMMP36ZPJSDT4B8	Male	67	un-skilled	completely disagree	completely disagree	completely disagree	completely disagree	somewhat agree	yes	2	large/medium town	School up to age 16	retired	20000
EPOHMNFBSSBTTZS4B3	Female	42	Prefer not to tell	completely disagree	somewhat agree	somewhat agree	completely disagree	somewhat disagree	no	2	village	BSc, BA or equivalent	unable	33000
EPOHMQT657D5ZKD4B6	Male	49	higher	completely disagree	somewhat agree	completely agree	completely disagree	somewhat disagree	no	2	village	College degree	full time	48000
EPOHMRTWPVCS7G74B4	Female	65	un-skilled	completely disagree	completely agree	completely agree	completely disagree	completely disagree	no	2	city	School up to age 16	retired		10,400 - 15,599
EPOHMRVBLZKBJ924B8	Female	51	supervisory	completely disagree	somewhat agree	completely agree	somewhat disagree	somewhat disagree	no	1	city	MSc, MA, PhD or equivalent	part time	10000
EPOHMSTS5QHTWYY4B8	Female	87	supervisory	completely disagree	completely agree	completely agree	completely disagree	somewhat agree	no	1	city	College degree	retired	19000
EPOHMTB3YXG5L2S4B6	Female	31	higher	completely disagree	completely agree	completely agree	completely disagree	somewhat agree	yes	3	large/medium town	MSc, MA, PhD or equivalent	full time	66000
EPOHMTDZ4BGKP6G4B0	Female	43	supervisory	somewhat agree	somewhat agree	somewhat agree	somewhat agree	somewhat agree	no	1	city	College degree	full time	19000
EPOHMT8V7YZ3PGL4B3	Male	34	supervisory	completely disagree	completely agree	completely agree	completely disagree	somewhat disagree	no	1	village	College degree	full time	31000
EPOHMTDYYM733RH4B8	Male	47	supervisory	completely disagree	completely agree	completely agree	completely disagree	completely agree	yes	1	small town	BSc, BA or equivalent	full time		75,000 - 99,999
EPOHMTDFJBXQFH34B9	Female	53	supervisory	completely disagree	completely agree	completely agree	completely disagree	completely disagree	no	2	large/medium town	School beyond age 16	full time	13000
EPOHMTL8CQW5RKT4B7	Female	44	supervisory	completely disagree	somewhat agree	completely agree	completely disagree	somewhat disagree	yes	5 or more	city	BSc, BA or equivalent	full time	56000
EPOHMTLHFC8K8PY4B7	Female	26	supervisory	completely disagree	somewhat agree	completely agree	completely disagree	completely agree	no	2	city	BSc, BA or equivalent	full time	40000
EPOHMXGY4TZS9TN4B0	Female	55	un-skilled	completely disagree	somewhat agree	somewhat agree	completely disagree	somewhat agree	no	2	small town	BSc, BA or equivalent	carer	50000
EPOHMXBVHBZMTSF4B0	Male	43	skilled	completely disagree	somewhat agree	completely agree	somewhat disagree	somewhat disagree	yes	1	city	College degree	full time	34000
EPOHMXH5RFRVRBG4B6	Male	53	supervisory	somewhat disagree	somewhat agree	somewhat agree	somewhat disagree	somewhat disagree	yes	5 or more	small town	BSc, BA or equivalent	full time	70000
EPOHMXKV4JRPW4B4B8	Male	44	higher	completely disagree	completely agree	completely agree	completely disagree	somewhat agree	yes	3	large/medium town	MSc, MA, PhD or equivalent	full time	60000
EPOHMY2RKYSFCVQ4B8	Female	59	supervisory	completely disagree	somewhat agree	completely agree	completely disagree	completely disagree	yes	1	large/medium town	BSc, BA or equivalent	carer	50000
EPOHMXYK264W4YG4B5	Male	66	supervisory	completely disagree	completely agree	completely agree	completely disagree	somewhat agree	no	2	village	College degree	retired	30000
EPOHMXRLD5656MG4B1	Male	49	supervisory	completely disagree	completely agree	completely agree	completely disagree	somewhat agree	no	1	city	MSc, MA, PhD or equivalent	full time		31,200 - 41,599
EPOHMY6LWTNXK3M4B9	Female	28	supervisory	completely disagree	completely agree	completely agree	completely disagree	completely agree	no	2	rural	College degree	full time	40000
EPOHMY8RYM8J8K74B4	Male	33	skilled	completely disagree	somewhat agree	somewhat agree	somewhat disagree	somewhat agree	yes	1	rural	School up to age 16	full time	30000
EPOHMXH656SM5FM4B1	Male	53	supervisory	completely disagree	completely agree	completely agree	completely disagree	completely disagree	no	1	village	School up to age 16	full time	30000
EPOHMY7B536QPYN4B2	Female	69	supervisory	completely disagree	somewhat agree	completely agree	completely disagree	completely agree	yes	4	city	BSc, BA or equivalent	part time	90000
EPOHMY85PVVLC7T4B8	Female	45	supervisory	somewhat disagree	somewhat agree	somewhat agree	somewhat disagree	somewhat disagree	yes	3	city	College degree	full time		31,200 - 41,599
EPOHMY4SFD3KZT94B2	Female	67	supervisory	completely disagree	somewhat agree	completely agree	completely disagree	somewhat agree	no	2	rural	College degree	retired	29000
EPOHMYCQ3WTFF944B8	Male	45	supervisory	completely disagree	somewhat agree	completely agree	completely disagree	somewhat disagree	no	3	small town	College degree	full time		I prefer not to tell
EPOHMY9YGF85TDX4B9	Female	27	supervisory	completely disagree	completely agree	completely agree	completely disagree	somewhat disagree	no	3	city	MSc, MA, PhD or equivalent	student	33000
EPOHMYXC674QMS24B5	Female	87	higher	completely disagree	completely agree	completely agree	completely disagree	somewhat agree	no	2	large/medium town	BSc, BA or equivalent	retired		I prefer not to tell
EPOHMZ2FTSMSK8X4B2	Female	62	higher	completely disagree	completely agree	completely agree	completely disagree	completely disagree	no	1	city	MSc, MA, PhD or equivalent	full time	20000
EPOHMZ2HCCCXJNN4B1	Male	70	supervisory	completely disagree	completely agree	completely agree	completely disagree	somewhat agree	yes	2	city	BSc, BA or equivalent	retired	45000
EPOHMZ2CYHVYT9X4B4	Male	67	higher	completely disagree	completely agree	completely agree	completely disagree	somewhat disagree	no	2	small town	College degree	retired	35000
EPOHMZJ3XWS2HBT4B4	Female	67	Prefer not to tell	completely disagree	completely agree	completely agree	completely disagree	somewhat disagree	yes	1	city	College degree	retired		I prefer not to tell
EPOHN26GQ59H5GR4B0	Female	29	supervisory	somewhat agree	somewhat agree	somewhat agree	somewhat disagree	completely disagree	no	1	city	BSc, BA or equivalent	full time		26,000 - 31,199
EPOHMYDGZ33PFTZ4B6	Female	29	supervisory	completely disagree	somewhat agree	completely agree	completely disagree	somewhat agree	yes	4	city	School beyond age 16	full time		31,200 - 41,599
EPOHN2YS735DP6B4B2	Male	68	supervisory	completely disagree	somewhat agree	completely agree	completely disagree	completely agree	yes	2	large/medium town	BSc, BA or equivalent	retired		I prefer not to tell
EPOHN29RVPHPNHW4B5	Female	37	higher	completely disagree	completely agree	completely agree	completely disagree	completely agree	no	1	city	MSc, MA, PhD or equivalent	full time		I prefer not to tell
EPOHN47RW29PX3W4B8	Female	57	skilled	completely disagree	completely agree	completely agree	completely disagree	somewhat agree	no	1	village	School up to age 16	part time		5,200 - 10,399
EPOHN4WTW5SHLDB4B9	Male	42	un-skilled	completely disagree	completely agree	completely agree	completely disagree	somewhat agree	yes	2	city	School beyond age 16	registered unemployed	7000
EPOHN529SN96M234B8	Male	41	supervisory	completely disagree	somewhat agree	somewhat agree	somewhat disagree	somewhat agree	no	3	city	BSc, BA or equivalent	full time		I prefer not to tell
EPOHN8SLSGZMHXM4B9	Male	48	supervisory	completely disagree	completely agree	completely agree	completely disagree	somewhat agree	no	1	city	BSc, BA or equivalent	full time	16000
EPOHN97BYLBP4QT4B6	Female	33	supervisory	completely disagree	completely agree	completely agree	completely agree	somewhat agree	yes	3	city	BSc, BA or equivalent	part time	70000
EPOHNB6M2496HND4B5	Female	67	un-skilled	completely disagree	completely agree	completely agree	completely disagree	completely disagree	yes	1	large/medium town	School beyond age 16	retired	12000
EPOHNBFBFKYDLS54B0	Female	66	un-skilled	somewhat disagree	somewhat agree	completely agree	somewhat disagree	completely disagree	yes	1	small town	School up to age 16	retired	10000
EPOHND86XLSSN384B8	Male	97	Prefer not to tell	completely disagree	somewhat agree	somewhat agree	somewhat disagree	somewhat agree	no	3	next to city	College degree	full time	120000
EPOHND63ZV8V49R4B9	Male	69	higher	completely disagree	completely agree	completely agree	completely disagree	somewhat agree	no	2	village	BSc, BA or equivalent	retired	40000
EPOHNDMLQJV3PWR4B9	Female	33	higher	completely disagree	somewhat agree	completely agree	completely disagree	somewhat disagree	yes	4	small town	MSc, MA, PhD or equivalent	part time	55000
EPOHND95FH6WTFG4B5	Female	27	supervisory	completely disagree	completely agree	completely agree	completely disagree	somewhat disagree	no	2	city	BSc, BA or equivalent	full time	28000
EPOHNDPJZ9GNC4Z4B0	Female	29	supervisory	completely disagree	completely agree	completely agree	completely disagree	somewhat agree	no	2	city	BSc, BA or equivalent	full time	37000
EPOHNF22V588VJK4B3	Female	43	higher	completely disagree	completely agree	completely agree	somewhat disagree	completely agree	no	1	large/medium town	MSc, MA, PhD or equivalent	full time	35200
EPOHNDTNR3JZXHR4B3	Male	75	Prefer not to tell	somewhat disagree	completely disagree	completely disagree	completely disagree	somewhat disagree	yes	2	small town	School beyond age 16	retired	14000
EPOHNGV979R7KPQ4B1	Male	32	higher	completely disagree	completely agree	completely agree	somewhat disagree	somewhat disagree	no	1	city	BSc, BA or equivalent	full time	43000
EPOHNGPV4KYN2XG4B2	Male	52	higher	somewhat disagree	completely disagree	completely disagree	completely disagree	completely disagree	yes	3	city	BSc, BA or equivalent	full time	70000
EPOHNGZNKT83QDD4B0	Male	33	supervisory	completely disagree	somewhat agree	completely agree	somewhat disagree	somewhat agree	yes	3	city	MSc, MA, PhD or equivalent	full time	38000
EPOHNGZNZ8ZNDCQ4B6	Female	54	un-skilled	completely disagree	completely agree	somewhat agree	somewhat disagree	somewhat agree	no	1	city	College degree	registered unemployed	12000
EPOHNH46P9M988N4B3	Female	27	un-skilled	completely disagree	completely agree	completely agree	completely disagree	completely agree	no	2	city	BSc, BA or equivalent	full time		10,400 - 15,599
EPOHNHTFSG3Y49M4B7	Female	23	un-skilled	completely disagree	completely agree	completely agree	completely disagree	somewhat disagree	no	2	large/medium town	BSc, BA or equivalent	student	12000
EPOHNHTC6S5ZZDP4B1	Female	39	skilled	somewhat disagree	somewhat agree	completely agree	completely disagree	somewhat disagree	no	2	next to city	School beyond age 16	part time	24000
EPOHNJ46GBHFKJJ4B6	Male	58	skilled	completely disagree	somewhat agree	completely agree	somewhat disagree	completely disagree	yes	2	large/medium town	School up to age 16	retired		I prefer not to tell
EPOHNJRDFNWLHMD4B3	Female	35	supervisory	completely disagree	completely agree	completely agree	completely disagree	completely disagree	no	2	city	BSc, BA or equivalent	part time	35000
EPOHNJFD7WDQMD34B9	Male	80	skilled	somewhat disagree	somewhat agree	somewhat agree	somewhat disagree	somewhat disagree	no	2	village	College degree	retired		I prefer not to tell
EPOHNL3486QRPPF4B0	Male	33	supervisory	completely disagree	completely agree	completely agree	completely agree	somewhat agree	no	2	city	BSc, BA or equivalent	full time		20,800 - 25,999
EPOHNHTZ2NTD88Z4B3	Female	38	un-skilled	completely disagree	completely agree	completely agree	completely disagree	completely agree	yes	4	city	MSc, MA, PhD or equivalent	carer	36000
EPOHNKXWGGZHVZZ4B1	Male	47	higher	completely disagree	somewhat agree	completely agree	completely disagree	completely agree	yes	4	village	MSc, MA, PhD or equivalent	full time	42000
EPOHNLHP7NVR48F4B0	Male	28	un-skilled	somewhat agree	completely agree	completely agree	somewhat agree	somewhat agree	no	1	large/medium town	BSc, BA or equivalent	unemployed		5,200 - 10,399
EPOHNLPYTJRK9WG4B0	Female	27	un-skilled	completely disagree	completely agree	completely agree	completely disagree	somewhat agree	no	2	city	MSc, MA, PhD or equivalent	part time		I prefer not to tell
EPOHNLPWY7ZPR5Z4B5	Female	42	un-skilled	completely disagree	completely agree	completely agree	completely agree	somewhat disagree	no	2	village	BSc, BA or equivalent	full time		I prefer not to tell
EPOHNM34D5J2M5B4B4	Female	43	supervisory	completely disagree	completely agree	completely agree	completely disagree	somewhat agree	no	2	next to city	BSc, BA or equivalent	carer		10,400 - 15,599
EPOHNM9LVH2RTWH4B1	Female	18	Prefer not to tell	somewhat disagree	somewhat agree	somewhat agree	somewhat disagree	somewhat agree	no	4	rural	I prefer not to say	unemployed		I prefer not to tell
EPOHNMGTJLBKDP34B9	Male	53	skilled	completely disagree	completely agree	completely agree	completely disagree	completely agree	no	1	small town	School beyond age 16	full time	25000
EPOHNMRVG9MY7Q74B1	Male	55	higher	completely disagree	completely agree	completely agree	somewhat agree	somewhat agree	no	3	city	MSc, MA, PhD or equivalent	full time	50000
EPOHNPCS9P9PJ7S4B3	Male	39	supervisory	somewhat disagree	somewhat agree	somewhat agree	somewhat disagree	somewhat agree	no	1	city	MSc, MA, PhD or equivalent	full time	20000
EPOHNPDTYVJBR7G4B0	Female	44	skilled	somewhat disagree	somewhat agree	somewhat agree	somewhat agree	completely disagree	no	2	city	College degree	full time		I prefer not to tell
EPOHNPV265Y4L974B5	Male	30	higher	completely agree	completely agree	completely agree	completely agree	completely agree	yes	2	city	BSc, BA or equivalent	full time	30000
EPOHNPTZB9DWMRM4B1	Male	73	supervisory	completely disagree	somewhat agree	completely agree	completely disagree	completely agree	no	2	small town	MSc, MA, PhD or equivalent	retired	30000
EPOHNQ3Z9KP67X84B1	Male	70	un-skilled	completely disagree	completely agree	completely agree	completely disagree	somewhat agree	no	2	village	College degree	part time	45000
EPOHNQ9Q47NTFHZ4B9	Male	67	higher	somewhat disagree	somewhat agree	somewhat agree	somewhat disagree	somewhat disagree	yes	2	large/medium town	School beyond age 16	retired	40000
EPOHNQ7WKF3F2J74B4	Male	68	higher	completely disagree	somewhat agree	completely agree	completely disagree	somewhat agree	yes	2	large/medium town	MSc, MA, PhD or equivalent	retired	51000
EPOHNQ9PDD4WHK44B1	Male	35	higher	somewhat disagree	somewhat agree	somewhat agree	somewhat agree	somewhat disagree	yes	4	city	MSc, MA, PhD or equivalent	full time	49000
EPOHNQMCDRKMXYR4B1	Female	57	supervisory	completely disagree	completely agree	completely agree	completely disagree	somewhat disagree	no	3	city	College degree	retired	60000
EPOHNQBKVL8FXVM4B5	Female	69	supervisory	completely disagree	somewhat agree	somewhat agree	completely agree	somewhat disagree	no	2	large/medium town	School beyond age 16	retired		20,800 - 25,999
EPOHNR8LQD7HMVF4B6	Male	32	un-skilled	completely disagree	somewhat agree	completely agree	somewhat disagree	somewhat agree	yes	5 or more	village	School beyond age 16	carer	11000
EPOHNR897HP7HHR4B6	Male	72	un-skilled	completely disagree	somewhat agree	completely agree	somewhat disagree	completely disagree	no	2	village	School beyond age 16	retired	40000
EPOHNR6HRGJTMMW4B3	Female	27	supervisory	completely disagree	somewhat agree	somewhat agree	somewhat agree	somewhat agree	no	2	next to city	MSc, MA, PhD or equivalent	full time	37000
EPOHNR94763MS6Z4B0	Female	65	supervisory	completely disagree	somewhat agree	somewhat agree	somewhat agree	somewhat disagree	no	1	city	MSc, MA, PhD or equivalent	retired		15,600 - 20,799
EPOHNR8MBPDB6H74B8	Male	40	supervisory	completely disagree	completely agree	somewhat agree	completely disagree	completely disagree	no	4	next to city	BSc, BA or equivalent	full time	33000
EPOHNRCGGKZJV6Z4B5	Female	33	un-skilled	completely disagree	somewhat agree	somewhat agree	completely disagree	somewhat disagree	yes	4	village	BSc, BA or equivalent	full time	23000
EPOHNRG8BB6CBQ94B0	Female	48	higher	completely disagree	somewhat agree	somewhat agree	somewhat disagree	somewhat disagree	no	3	city	MSc, MA, PhD or equivalent	full time		I prefer not to tell
EPOHNRHNMH53NC84B3	Female	34	un-skilled	completely disagree	completely agree	completely agree	completely disagree	somewhat agree	no	1	large/medium town	BSc, BA or equivalent	unable	8500
EPOHNRHRXSQKH574B8	Female	28	higher	somewhat disagree	somewhat disagree	somewhat agree	somewhat agree	completely agree	yes	3	next to city	MSc, MA, PhD or equivalent	full time	670000
EPOHNRLFCRC9RH54B7	Male	75	higher	completely disagree	completely agree	completely agree	completely disagree	somewhat agree	yes	2	small town	BSc, BA or equivalent	retired	18000
EPOHNSB3CGRL4WF4B2	Male	50	skilled	completely disagree	somewhat agree	somewhat agree	completely disagree	somewhat agree	no	2	city	College degree	full time		I prefer not to tell
EPOHNRNBH7MB6784B1	Female	33	higher	completely disagree	completely agree	completely agree	completely disagree	completely disagree	yes	4	city	MSc, MA, PhD or equivalent	full time	80000
EPOHNSBGGWRX72V4B2	Male	76	un-skilled	completely disagree	somewhat agree	somewhat agree	completely disagree	completely disagree	no	3	large/medium town	School beyond age 16	retired	16000
EPOHNSBLJ8SQ5VL4B1	Male	61	higher	completely disagree	completely agree	completely agree	completely disagree	completely disagree	yes	2	city	BSc, BA or equivalent	full time	50000
EPOHNSBPXM65QT34B9	Female	26	un-skilled	completely disagree	completely agree	completely agree	completely agree	somewhat agree	no	3	city	College degree	part time		I prefer not to tell
EPOHNSF4Q8BPSPS4B3	Female	34	higher	completely disagree	somewhat disagree	somewhat agree	completely agree	somewhat agree	no	5 or more	small town	College degree	registered unemployed	600000
EPOHNSBTHZJVCB84B4	Female	24	un-skilled	completely disagree	completely agree	completely agree	completely disagree	somewhat disagree	yes	3	small town	BSc, BA or equivalent	student	20000
EPOHNSBP334DY324B1	Male	65	higher	completely disagree	somewhat agree	completely agree	completely disagree	somewhat disagree	yes	2	city	College degree	retired	60000
EPOHNSZ7QTXLXMZ4B9	Male	42	supervisory	completely disagree	somewhat agree	completely agree	completely disagree	somewhat disagree	no	1	city	College degree	full time	26500
EPOHNSZ8343VG6F4B2	Female	51	un-skilled	completely disagree	somewhat agree	completely agree	completely disagree	completely disagree	no	1	large/medium town	BSc, BA or equivalent	casual		5,200 - 10,399
EPOHNT69MFVW6J84B0	Female	43	Prefer not to tell	completely disagree	somewhat agree	completely agree	somewhat disagree	somewhat disagree	no	2	rural	School beyond age 16	carer		I prefer not to tell
EPOHNT8V8LVL33N4B5	Female	34	higher	completely disagree	somewhat agree	somewhat agree	completely disagree	somewhat disagree	no	1	next to city	BSc, BA or equivalent	full time		41,600 - 51,999
EPOHNTF9GP5VR564B2	Male	53	supervisory	completely disagree	completely agree	completely agree	completely disagree	somewhat agree	no	2	rural	MSc, MA, PhD or equivalent	full time	36000
EPOHNTWXSXP3TCR4B5	Male	66	higher	completely disagree	somewhat agree	somewhat agree	completely disagree	somewhat disagree	no	2	city	School up to age 16	retired		I prefer not to tell
EPOHNTWDBYX7BSW4B4	Female	80	Prefer not to tell	completely disagree	completely disagree	completely disagree	completely disagree	somewhat disagree	yes	2	small town	BSc, BA or equivalent	retired		52,000 - 74,999
EPOHNTWKZ86TMK54B2	Male	69	higher	completely disagree	completely agree	completely agree	completely disagree	somewhat agree	yes	2	rural	College degree	retired	30000
EPOHNTZL8367BRK4B2	Female	30	supervisory	somewhat disagree	somewhat agree	somewhat agree	somewhat disagree	somewhat disagree	no	2	city	BSc, BA or equivalent	part time		125,000 or more
EPOHNV38DM42F5R4B1	Female	24	un-skilled	completely disagree	completely agree	completely agree	completely disagree	somewhat agree	no	2	large/medium town	College degree	unable	10000
EPOHNTWQFTVJLNM4B0	Male	37	supervisory	somewhat agree	somewhat agree	somewhat agree	somewhat agree	somewhat agree	no	5 or more	large/medium town	School beyond age 16	full time	35000
EPOHNV2S6H35TT44B5	Female	32	supervisory	somewhat disagree	somewhat agree	somewhat agree	somewhat disagree	somewhat disagree	no	2	city	MSc, MA, PhD or equivalent	full time		I prefer not to tell
EPOHNT5S5YRJGBD4B6	Female	34	higher	completely disagree	completely agree	completely agree	completely disagree	somewhat agree	no	2	next to city	BSc, BA or equivalent	full time	56000
EPOHNVHXVYQ8JM64B7	Male	60	supervisory	completely disagree	somewhat agree	completely agree	somewhat agree	somewhat disagree	no	1	large/medium town	College degree	part time	10000
EPOHNW6SYS764H54B9	Male	32	supervisory	completely disagree	completely agree	completely agree	completely disagree	completely disagree	no	2	city	MSc, MA, PhD or equivalent	full time	50000
EPOHNWQVTJ8M2954B1	Male	66	supervisory	completely disagree	somewhat agree	completely agree	somewhat agree	completely disagree	yes	2	rural	School beyond age 16	retired	24000
EPOHNXHHZFYRVSX4B6	Male	25	skilled	somewhat disagree	somewhat disagree	somewhat disagree	somewhat disagree	somewhat disagree	yes	3	large/medium town	College degree	unemployed	10000
EPOHNXVL2FQJZLL4B8	Male	73	higher	completely disagree	somewhat agree	somewhat agree	completely disagree	somewhat disagree	yes	2	village	MSc, MA, PhD or equivalent	retired	130000
EPOHNXM64T52N644B6	Male	67	skilled	completely disagree	somewhat agree	somewhat agree	somewhat disagree	somewhat disagree	no	2	small town	School up to age 16	retired		15,600 - 20,799
EPOHNXTR8B7VLZS4B4	Female	33	supervisory	completely disagree	somewhat agree	somewhat agree	somewhat agree	somewhat disagree	no	1	small town	College degree	full time	18000
EPOHNY86N7XJ2QK4B9	Female	33	higher	completely disagree	completely agree	completely agree	completely disagree	somewhat agree	yes	4	small town	MSc, MA, PhD or equivalent	part time	65000
EPOHNYFB67QS8PW4B6	Male	53	supervisory	somewhat agree	somewhat agree	somewhat agree	somewhat disagree	somewhat disagree	yes	3	city	College degree	full time	30000
EPOHNYM24WQQGTC4B2	Female	38	supervisory	completely disagree	completely agree	completely agree	somewhat disagree	somewhat disagree	no	2	rural	College degree	full time	40000
EPOHNYPKBQDBWLP4B9	Male	79	higher	completely disagree	completely agree	completely agree	completely disagree	somewhat agree	yes	2	large/medium town	School beyond age 16	retired		I prefer not to tell
EPOHNYPSWGJJ7JF4B8	Male	52	supervisory	completely disagree	completely agree	completely agree	completely disagree	somewhat disagree	no	2	large/medium town	MSc, MA, PhD or equivalent	full time	80000
EPOHNYRQTS4G55D4B7	Male	65	supervisory	completely disagree	somewhat agree	completely agree	completely disagree	somewhat disagree	no	2	small town	College degree	retired	24000
EPOHNZD5TMTNYH34B5	Female	23	skilled	completely disagree	somewhat agree	completely agree	somewhat disagree	somewhat disagree	no	5 or more	city	MSc, MA, PhD or equivalent	part time		I prefer not to tell
EPOHNZFFHMYN6GX4B2	Female	43	supervisory	somewhat disagree	somewhat agree	somewhat agree	completely disagree	completely disagree	yes	5 or more	city	MSc, MA, PhD or equivalent	part time	120000
EPOHNZD8S7FFF5V4B6	Female	39	higher	completely disagree	completely agree	completely agree	completely disagree	completely agree	no	2	small town	MSc, MA, PhD or equivalent	full time	65000
EPOHNZTFGD3FFG24B1	Male	61	higher	completely disagree	completely disagree	completely disagree	completely disagree	somewhat agree	no	2	next to city	School beyond age 16	retired	56000
EPOHNZSP2CCLY8K4B8	Male	48	higher	completely disagree	completely agree	completely agree	completely disagree	somewhat agree	yes	5 or more	city	MSc, MA, PhD or equivalent	full time	70000
EPOHP27JN5RVL4Y4B8	Female	34	supervisory	completely disagree	somewhat agree	somewhat agree	completely disagree	somewhat disagree	no	2	city	BSc, BA or equivalent	full time		I prefer not to tell
EPOHP2H9WJ7JS2J4B4	Male	70	higher	completely disagree	somewhat agree	somewhat agree	completely disagree	somewhat agree	yes	2	city	BSc, BA or equivalent	retired	61000
EPOHP27YD699L374B1	Female	33	supervisory	completely disagree	completely agree	completely agree	completely disagree	completely disagree	no	1	city	BSc, BA or equivalent	full time	21077
EPOHNWXSWDWXN374B1	Female	52	supervisory	completely disagree	completely agree	completely agree	completely disagree	completely agree	no	1	city	BSc, BA or equivalent	part time		15,600 - 20,799
EPOHP2FGCG9TZVQ4B1	Female	42	higher	somewhat disagree	somewhat agree	somewhat agree	completely disagree	somewhat agree	no	1	city	BSc, BA or equivalent	full time		I prefer not to tell
EPOHP2RXJ2RGFQW4B7	Female	45	supervisory	completely disagree	somewhat agree	completely agree	somewhat agree	somewhat disagree	no	1	city	MSc, MA, PhD or equivalent	part time	12500
EPOHP27J5VCZSNP4B9	Female	53	supervisory	completely disagree	completely agree	completely agree	completely disagree	completely disagree	yes	5 or more	rural	College degree	full time	100000
EPOHP3376P6RWF94B5	Male	74	skilled	completely disagree	completely agree	completely agree	completely disagree	completely disagree	no	1	city	School beyond age 16	retired		I prefer not to tell
EPOHP2XBN6YMMYS4B5	Female	55	un-skilled	completely disagree	somewhat agree	somewhat agree	completely disagree	somewhat disagree	no	2	large/medium town	School up to age 16	carer	15000
EPOHP3G6HHMHJXW4B7	Male	40	skilled	completely disagree	completely agree	completely agree	completely disagree	completely disagree	yes	4	village	School up to age 16	full time	27026
EPOHP3QW5D6T6K54B4	Female	35	supervisory	completely disagree	somewhat agree	somewhat agree	completely disagree	somewhat agree	yes	5 or more	rural	College degree	casual	26500
EPOHP4GCLVCS3KB4B9	Male	68	supervisory	somewhat disagree	somewhat agree	somewhat agree	somewhat agree	somewhat agree	no	1	city	College degree	part time	35000
EPOHP4FVBMDDTC64B3	Male	63	supervisory	completely disagree	somewhat disagree	completely disagree	completely disagree	somewhat agree	yes	3	city	College degree	retired	80000
EPOHP4NVSJT9M3S4B0	Male	34	supervisory	somewhat agree	somewhat agree	somewhat agree	somewhat disagree	somewhat agree	yes	1	large/medium town	BSc, BA or equivalent	full time	45000
EPOHP3G5BVK6Q4H4B2	Female	44	higher	completely disagree	completely agree	completely agree	completely disagree	completely disagree	yes	3	next to city	School beyond age 16	carer		52,000 - 74,999
EPOHP4Q9J2VFYY84B5	Female	35	supervisory	somewhat disagree	somewhat agree	somewhat agree	somewhat disagree	somewhat disagree	no	1	next to city	MSc, MA, PhD or equivalent	full time		15,600 - 20,799
EPOHP4WM58C3RTR4B0	Female	63	supervisory	somewhat agree	somewhat agree	somewhat agree	somewhat agree	somewhat agree	no	2	small town	School up to age 16	retired	30000
EPOHP4WHHBTLV644B5	Male	71	higher	completely disagree	somewhat agree	completely agree	completely disagree	completely disagree	no	1	small town	BSc, BA or equivalent	retired		26,000 - 31,199
EPOHP4WT9M57GQV4B8	Female	32	higher	completely disagree	completely agree	completely agree	completely disagree	somewhat disagree	yes	3	city	BSc, BA or equivalent	carer	35000
EPOHP4Z2DN9CSRM4B9	Male	47	supervisory	somewhat disagree	somewhat disagree	somewhat agree	somewhat disagree	somewhat agree	no	3	next to city	MSc, MA, PhD or equivalent	full time	20000
EPOHP4X9LG69D4B4B8	Female	34	higher	somewhat disagree	somewhat agree	somewhat agree	somewhat agree	somewhat disagree	yes	2	city	MSc, MA, PhD or equivalent	full time		125,000 or more
EPOHP4ZZ2F2P2YT4B5	Male	31	higher	somewhat disagree	somewhat agree	somewhat disagree	completely disagree	somewhat agree	no	2	large/medium town	BSc, BA or equivalent	full time		100,000 - 124,999
EPOHP54XCR5HQZR4B2	Male	65	Prefer not to tell	completely disagree	completely agree	completely agree	completely disagree	completely agree	no	1	large/medium town	MSc, MA, PhD or equivalent	retired		I prefer not to tell
EPOHP56487YBS8P4B8	Female	28	skilled	completely disagree	completely agree	completely agree	completely disagree	somewhat agree	yes	4	city	BSc, BA or equivalent	student	40000
EPOHP55SWSW9J2R4B3	Male	67	supervisory	completely disagree	somewhat disagree	completely disagree	somewhat disagree	completely agree	no	2	large/medium town	School beyond age 16	retired		15,600 - 20,799
EPOHP5BRKX4NH7P4B9	Male	19	supervisory	completely disagree	completely agree	completely agree	completely disagree	somewhat disagree	no	3	village	School beyond age 16	student	60000
EPOHP5MCKW6J7594B7	Female	50	supervisory	completely disagree	somewhat agree	somewhat agree	completely disagree	completely disagree	no	1	city	BSc, BA or equivalent	casual		15,600 - 20,799
EPOHP5W2S3H4SGD4B2	Male	38	supervisory	somewhat disagree	somewhat agree	somewhat agree	somewhat agree	completely disagree	no	1	large/medium town	College degree	full time	19999
EPOHP5WBDYQZKT54B5	Female	49	skilled	completely disagree	completely agree	somewhat agree	completely disagree	somewhat disagree	no	2	city	School beyond age 16	full time	35000
EPOHP65QQ6R6CP44B9	Female	22	supervisory	completely disagree	somewhat agree	somewhat agree	somewhat disagree	somewhat agree	no	2	city	BSc, BA or equivalent	full time	40000
EPOHP65VHYDKWM24B4	Female	33	higher	completely disagree	completely agree	completely agree	completely disagree	somewhat agree	no	2	city	MSc, MA, PhD or equivalent	full time	68000
EPOHP64DVGTPWCJ4B4	Male	49	skilled	completely disagree	somewhat agree	completely agree	completely disagree	somewhat disagree	yes	5 or more	village	College degree	full time	33000
EPOHP68YW3PT5PK4B3	Male	69	higher	completely disagree	somewhat agree	completely agree	somewhat disagree	completely disagree	yes	2	rural	School beyond age 16	retired	39500
EPOHP6R8PGG3NZW4B9	Male	73	un-skilled	completely disagree	somewhat agree	completely agree	completely disagree	somewhat agree	yes	1	small town	School beyond age 16	retired	11000
EPOHP7H2FX8GBYX4B1	Female	32	higher	somewhat disagree	completely disagree	completely disagree	somewhat agree	somewhat disagree	yes	1	next to city	College degree	full time	20000
EPOHP74N4VLMLN24B5	Male	34	supervisory	completely disagree	completely agree	completely agree	completely disagree	somewhat disagree	yes	4	city	BSc, BA or equivalent	full time	23000
EPOHP68ZWTN86354B7	Female	34	supervisory	completely disagree	somewhat agree	completely agree	completely disagree	completely disagree	no	2	city	College degree	full time		41,600 - 51,999
EPOHP8JK9HJ34SD4B4	Male	53	skilled	completely disagree	completely agree	completely agree	completely disagree	completely disagree	yes	4	city	School up to age 16	full time		15,600 - 20,799
EPOHP8CK3BP4X6V4B7	Female	51	un-skilled	completely disagree	completely agree	completely agree	completely disagree	completely disagree	yes	2	large/medium town	School up to age 16	part time	30000
EPOHP8STV6MBT6T4B3	Female	21	skilled	completely disagree	completely agree	completely agree	completely disagree	somewhat agree	no	1	large/medium town	College degree	student		I prefer not to tell
EPOHP8TJTCCW7DN4B7	Female	63	higher	somewhat disagree	somewhat agree	somewhat agree	somewhat disagree	somewhat disagree	yes	2	large/medium town	College degree	retired	50000
EPOHP8T6SZKD3HV4B9	Male	31	supervisory	completely disagree	somewhat agree	completely agree	completely disagree	completely disagree	no	1	city	BSc, BA or equivalent	full time	21000
EPOHP8XQRFV7GQH4B8	Male	48	un-skilled	completely disagree	completely agree	completely agree	completely disagree	somewhat disagree	no	2	city	School beyond age 16	unable	25000
EPOHP8XKXDN898D4B6	Male	59	supervisory	completely disagree	completely agree	completely agree	completely disagree	somewhat agree	no	1	city	MSc, MA, PhD or equivalent	part time	25000
EPOHP8X7ZKYJ9BJ4B7	Female	43	supervisory	completely disagree	somewhat agree	completely agree	completely disagree	somewhat agree	yes	4	city	MSc, MA, PhD or equivalent	full time	75000
EPOHP8YDYWNWVN44B5	Female	31	supervisory	somewhat disagree	somewhat disagree	somewhat agree	somewhat disagree	somewhat agree	no	3	large/medium town	BSc, BA or equivalent	full time	70000
EPOHP92KJ7PXC7D4B5	Female	53	un-skilled	somewhat agree	somewhat agree	somewhat disagree	somewhat agree	somewhat disagree	yes	3	small town	School beyond age 16	part time		I prefer not to tell
EPOHP96S6F8BWSW4B4	Female	21	un-skilled	completely disagree	completely agree	completely agree	completely agree	somewhat agree	no	2	city	College degree	student		20,800 - 25,999
EPOHPB86SHS38PH4B1	Female	48	skilled	completely disagree	somewhat agree	completely agree	completely disagree	completely agree	no	2	city	School beyond age 16	full time	38000
EPOHPBNZHNMMSLR4B6	Male	44	supervisory	somewhat agree	completely disagree	somewhat disagree	completely disagree	somewhat disagree	no	3	large/medium town	BSc, BA or equivalent	full time	74000
EPOHPBNNTFCB7KP4B0	Female	38	un-skilled	somewhat agree	somewhat agree	somewhat agree	somewhat agree	somewhat agree	yes	4	small town	BSc, BA or equivalent	carer	37000
EPOHPBPQRZ3XND94B7	Male	51	skilled	completely disagree	completely agree	completely agree	completely disagree	somewhat agree	no	1	rural	College degree	part time	10000
EPOHPBPTW96HXV74B7	Male	26	supervisory	completely disagree	somewhat agree	completely agree	completely disagree	somewhat agree	no	2	city	BSc, BA or equivalent	full time		26,000 - 31,199
EPOHPBPHMCYLF3M4B5	Female	65	skilled	completely disagree	somewhat agree	completely agree	completely disagree	completely disagree	yes	2	city	School up to age 16	retired	23000
EPOHPBQJH696BR94B1	Female	49	higher	completely disagree	somewhat agree	completely agree	completely disagree	completely disagree	no	2	next to city	BSc, BA or equivalent	full time	60000
EPOHPBQ6XXZ4R8W4B5	Female	32	supervisory	completely disagree	somewhat agree	somewhat agree	completely disagree	somewhat disagree	yes	3	small town	School up to age 16	full time	39000
EPOHPBQ3PMW9G894B6	Male	66	higher	completely disagree	completely agree	completely agree	completely disagree	somewhat agree	yes	2	rural	BSc, BA or equivalent	part time	42000
EPOHPC6DDYPP79B4B8	Male	31	skilled	somewhat disagree	somewhat agree	somewhat disagree	somewhat agree	somewhat disagree	yes	1	village	BSc, BA or equivalent	student	4000
EPOHPBX3KMXFVXL4B8	Male	67	higher	completely disagree	somewhat agree	completely agree	completely disagree	somewhat agree	yes	2		School up to age 16	retired	30000
EPOHPC7YL28BRPP4B2	Male	66	higher	completely disagree	somewhat agree	completely agree	completely disagree	completely agree	yes	2	rural	BSc, BA or equivalent	retired	41000
EPOHPCF53485WDZ4B2	Male	35	supervisory	completely disagree	somewhat agree	somewhat agree	somewhat agree	somewhat disagree	yes	4	small town	School up to age 16	full time	30000
EPOHPC9W2F66BZ44B7	Female	69	supervisory	completely disagree	completely agree	completely agree	somewhat agree	somewhat disagree	yes	2	village	College degree	part time	27000
EPOHPCGQQ9B927S4B1	Female	69	un-skilled	somewhat disagree	somewhat disagree	somewhat agree	somewhat disagree	completely disagree	yes	2	city	School beyond age 16	retired	28000
EPOHPCL4JWW2CMH4B9	Male	56	higher	completely disagree	somewhat agree	completely agree	completely disagree	completely agree	no	2	city	MSc, MA, PhD or equivalent	full time	100000
EPOHPCLS2MLNZPC4B9	Female	74	Prefer not to tell	somewhat agree	completely agree	somewhat agree	somewhat disagree	somewhat agree	no	2	city	School beyond age 16	retired		26,000 - 31,199
EPOHPCMXSL2DNL64B9	Female	42	skilled	somewhat disagree	completely agree	completely agree	completely disagree	completely agree	yes	2	city	BSc, BA or equivalent	full time	29000
EPOHPCMZ78VX94S4B7	Male	66	Prefer not to tell	completely disagree	somewhat agree	somewhat agree	somewhat disagree	somewhat agree	no	2	rural	School up to age 16	retired	16000
EPOHPCN2YVMLGTG4B6	Male	42	un-skilled	completely disagree	somewhat agree	completely agree	completely disagree	somewhat disagree	yes	3	city	School up to age 16	full time	24000
EPOHPCHLDG8JLD24B6	Male	75	higher	completely disagree	completely agree	completely agree	completely disagree	somewhat disagree	yes	2	village	MSc, MA, PhD or equivalent	retired	50000
EPOHPCPN84K8R424B2	Female	23	supervisory	somewhat disagree	somewhat agree	somewhat agree	somewhat disagree	somewhat disagree	no	4	small town	College degree	full time		I prefer not to tell
EPOHPCQNJ96KYFC4B7	Male	38	higher	completely agree	completely agree	completely agree	completely disagree	somewhat agree	yes	4	city	BSc, BA or equivalent	full time	55000
EPOHPCPY76S78FN4B0	Male	69	supervisory	completely disagree	somewhat agree	completely agree	completely disagree	somewhat agree	yes	2	large/medium town	School beyond age 16	retired		I prefer not to tell
EPOHPCGXD6T4WTB4B1	Female	41	supervisory	completely disagree	completely disagree	completely disagree	somewhat disagree	somewhat disagree	no	1	city	MSc, MA, PhD or equivalent	full time	15000
EPOHPCSCSXKK8GD4B9	Male	76	skilled	completely disagree	somewhat agree	completely agree	completely disagree	somewhat agree	yes	2	small town	College degree	retired	18000
EPOHPCSMLDGVNKF4B6	Female	51	supervisory	completely disagree	somewhat agree	completely agree	completely disagree	somewhat disagree	yes	4	large/medium town	School beyond age 16	carer	28000
EPOHPCSWW52D4HW4B5	Male	23	skilled	completely disagree	somewhat agree	completely agree	completely disagree	completely agree	yes	3	large/medium town	School beyond age 16	full time	44000
EPOHPCS9WMKDGBR4B6	Female	37	un-skilled	completely disagree	somewhat agree	somewhat agree	somewhat agree	somewhat disagree	yes	3	village	School up to age 16	full time	40000
EPOHPCR85RKW4PH4B0	Male	72	supervisory	completely disagree	somewhat agree	somewhat agree	somewhat disagree	somewhat disagree	no	1	city	School beyond age 16	retired	15000
EPOHPCTXSRY7BW24B0	Female	37	un-skilled	completely disagree	completely agree	somewhat agree	somewhat disagree	completely agree	yes	2	small town	School up to age 16	part time	50000
EPOHPCSBJM7QT6Z4B9	Male	53	un-skilled	somewhat disagree	completely agree	completely agree	somewhat disagree	completely disagree	no	3	large/medium town	School up to age 16	full time	50000
EPOHPCV9QLMXBSW4B8	Female	59	un-skilled	somewhat disagree	somewhat agree	somewhat agree	somewhat agree	somewhat disagree	yes	2	village	School up to age 16	part time		I prefer not to tell
EPOHPCV3GVC49DZ4B1	Female	42	supervisory	completely disagree	somewhat agree	completely agree	completely disagree	somewhat disagree	no	2	next to city	MSc, MA, PhD or equivalent	full time		75,000 - 99,999
EPOHPCV9LKMNB974B9	Female	73	Prefer not to tell	somewhat disagree	somewhat agree	somewhat agree	somewhat disagree	somewhat disagree	yes	2	rural	College degree	retired	25000
EPOHPDD6X38TXQV4B6	Male	47	skilled	completely disagree	somewhat agree	completely agree	completely agree	somewhat agree	yes	4	village	School up to age 16	full time	34000
EPOHPDDGVQB5TTM4B5	Female	46	supervisory	completely disagree	completely agree	completely agree	completely disagree	somewhat disagree	no	1	city	MSc, MA, PhD or equivalent	full time	4000
EPOHPDJD3VXJKRY4B1	Male	70	higher	somewhat agree	somewhat agree	somewhat agree	somewhat disagree	somewhat disagree	yes	2	village	School beyond age 16	retired	33000
EPOHPDH342L92XY4B4	Male	66	skilled	completely disagree	completely agree	completely agree	completely disagree	somewhat agree	no	2	small town	School up to age 16	retired	29000
EPOHPDVRZRDBGX84B4	Female	47	supervisory	somewhat disagree	somewhat disagree	somewhat agree	somewhat agree	completely disagree	yes	3	large/medium town	College degree	unable		I prefer not to tell
EPOHPF68JPBVJ8Q4B0	Female	19	Prefer not to tell	somewhat disagree	somewhat agree	somewhat agree	somewhat disagree	completely disagree	no	2	village	BSc, BA or equivalent	student		I prefer not to tell
EPOHPFC7SY3Z3CR4B5	Female	20	un-skilled	completely disagree	somewhat agree	completely agree	somewhat agree	somewhat disagree	no	4	next to city	School beyond age 16	student		I prefer not to tell
EPOHPFD7Y8LFH784B1	Female	70	higher	completely disagree	somewhat agree	completely agree	completely agree	completely disagree	yes	1	city	MSc, MA, PhD or equivalent	retired	20000
EPOHPFLNSBW7PJZ4B6	Male	64	supervisory	completely disagree	somewhat agree	completely agree	somewhat disagree	somewhat disagree	no	2	large/medium town	School beyond age 16	part time	33000
EPOHPFC5WH7G3694B4	Female	19	Prefer not to tell	completely disagree	completely agree	somewhat agree	somewhat agree	completely agree	no	4	next to city	I prefer not to say	student		20,800 - 25,999
EPOHPFMNYMMYCRN4B8	Female	37	higher	completely disagree	completely agree	completely agree	somewhat disagree	somewhat agree	no	1	large/medium town	MSc, MA, PhD or equivalent	full time	47000
EPOHPF2CZVM943P4B9	Male	71	higher	completely disagree	somewhat disagree	somewhat agree	somewhat disagree	completely disagree	no	2	village	MSc, MA, PhD or equivalent	full time	130000
EPOHPFMJ6435SH54B8	Male	50	supervisory	somewhat agree	somewhat agree	somewhat agree	somewhat disagree	somewhat agree	no	1	large/medium town	School beyond age 16	full time		15,600 - 20,799
EPOHPFPR6CRLRJD4B1	Female	53	higher	completely disagree	somewhat agree	completely agree	completely disagree	somewhat agree	no	2	city	MSc, MA, PhD or equivalent	part time		100,000 - 124,999
EPOHPFPW8K6BRNF4B0	Male	66	higher	completely disagree	somewhat agree	somewhat agree	completely disagree	completely disagree	no	2	rural	BSc, BA or equivalent	retired	30000
EPOHPFLZ6TWRNMF4B7	Male	73	higher	completely disagree	completely agree	completely agree	completely disagree	somewhat agree	yes	2	small town	MSc, MA, PhD or equivalent	retired		20,800 - 25,999
EPOHPFPVLQ52CGV4B7	Male	49	skilled	completely disagree	somewhat agree	completely agree	somewhat disagree	somewhat agree	yes	1	small town	School up to age 16	unable	10000
EPOHPFSLMBNPQPQ4B5	Male	41	supervisory	completely disagree	completely agree	completely agree	completely disagree	completely disagree	yes	3	village	College degree	full time	70000
EPOHPFSRXBJR9JD4B1	Male	73	higher	completely disagree	somewhat agree	somewhat agree	completely disagree	somewhat agree	yes	1	village	BSc, BA or equivalent	retired	30000
EPOHPG26VC5N3WJ4B7	Female	72	supervisory	completely disagree	completely agree	completely agree	completely disagree	somewhat disagree	yes	2	village	School up to age 16	retired	25000
EPOHPG98XBGG68C4B1	Female	67	supervisory	somewhat agree	somewhat disagree	completely disagree	somewhat disagree	somewhat disagree	no	2	small town	School up to age 16	retired	26000
EPOHPGFF9FPMB7W4B7	Female	28	un-skilled	completely disagree	somewhat agree	completely agree	completely disagree	somewhat agree	yes	5 or more	small town	School beyond age 16	part time		26,000 - 31,199
EPOHPGBSGMDBCFW4B0	Female	53	un-skilled	completely disagree	completely disagree	completely disagree	somewhat disagree	somewhat disagree	yes	3	city	School up to age 16	full time	16000
EPOHPG9FDLMNYM94B2	Female	30	un-skilled	completely disagree	somewhat agree	completely agree	completely disagree	somewhat agree	no	2	small town	MSc, MA, PhD or equivalent	carer	35000
EPOHPG97JYCNYTG4B2	Female	29	un-skilled	completely disagree	somewhat agree	somewhat agree	somewhat disagree	completely disagree	yes	3	large/medium town	College degree	carer	35000
EPOHPH4C3HNS5WG4B7	Female	33	un-skilled	completely disagree	completely agree	completely agree	somewhat disagree	completely disagree	yes	4	large/medium town	College degree	carer	28000
EPOHPHCW75SWBXS4B7	Male	32	supervisory	completely disagree	somewhat agree	completely agree	completely disagree	somewhat disagree	yes	2	city	College degree	full time	50000
EPOHPH5S5CKDGSM4B6	Male	34	supervisory	completely disagree	completely agree	completely agree	completely disagree	somewhat disagree	no	2	large/medium town	BSc, BA or equivalent	full time	45500
EPOHPFMBQ837G6N4B1	Female	31	supervisory	completely disagree	completely agree	completely agree	completely disagree	somewhat disagree	yes	3	next to city	BSc, BA or equivalent	part time		15,600 - 20,799
EPOHPHS6GY7XFZ44B8	Male	73	higher	completely disagree	somewhat agree	completely agree	completely disagree	completely agree	yes	2	small town	MSc, MA, PhD or equivalent	casual	40000
EPOHPHSVS2MB5YS4B1	Male	65	supervisory	completely disagree	completely agree	completely agree	completely disagree	somewhat disagree	yes	3	large/medium town	School beyond age 16	retired	50000
EPOHPHXS37RBDPH4B0	Female	20	un-skilled	completely disagree	somewhat agree	somewhat agree	somewhat disagree	somewhat agree	no	2	city	School beyond age 16	part time	15000
EPOHPJ44MSQQXJR4B2	Male	44	higher	completely disagree	somewhat agree	completely agree	completely agree	completely disagree	no	2	rural	MSc, MA, PhD or equivalent	full time	180000
EPOHPJF45T7M6294B8	Female	56	supervisory	somewhat disagree	somewhat agree	somewhat agree	completely disagree	completely disagree	no	2	next to city	College degree	full time	41000
EPOHPJFGTNKYKD34B0	Female	19	un-skilled	completely disagree	completely agree	completely agree	completely disagree	somewhat agree	no	1	city	BSc, BA or equivalent	student	8000
EPOHPJFKQW5MBJY4B8	Female	43	supervisory	completely disagree	completely agree	completely agree	completely disagree	completely agree	yes	3	city	BSc, BA or equivalent	part time		41,600 - 51,999
EPOHPJMT95GR74X4B4	Female	66	un-skilled	completely disagree	somewhat agree	completely agree	completely disagree	completely disagree	no	2	city	School beyond age 16	part time		31,200 - 41,599
EPOHPJRWXBYGHFM4B5	Female	37	higher	somewhat disagree	somewhat disagree	somewhat disagree	somewhat disagree	somewhat disagree	no	4	city	BSc, BA or equivalent	part time	70000
EPOHPJT49RGCVZ44B5	Female	45	Prefer not to tell	completely disagree	somewhat agree	completely agree	completely disagree	somewhat disagree	yes	5 or more	city	MSc, MA, PhD or equivalent	part time		I prefer not to tell
EPOHPJP3VSLMQLW4B9	Male	47	higher	completely disagree	somewhat agree	somewhat agree	somewhat disagree	completely disagree	no	1	village	BSc, BA or equivalent	full time	37000
EPOHPJT4YXHQYPK4B9	Female	65	higher	completely disagree	completely agree	completely agree	completely disagree	somewhat disagree	yes	1	large/medium town	MSc, MA, PhD or equivalent	retired	18000
EPOHPJTV2JXLGWL4B3	Female	67	supervisory	completely disagree	somewhat agree	completely agree	completely agree	somewhat agree	yes	1	village	School up to age 16	retired	25000
EPOHPKD6MXS2SB84B2	Female	55	supervisory	completely disagree	somewhat agree	somewhat agree	somewhat disagree	somewhat agree	no	2	large/medium town	BSc, BA or equivalent	full time	40000
EPOHPJTD4Q866NW4B1	Female	42	supervisory	completely disagree	somewhat agree	completely agree	completely disagree	somewhat agree	yes	4	large/medium town	School beyond age 16	part time	29000
EPOHPKM5LB8J62F4B0	Male	67	supervisory	completely disagree	somewhat disagree	somewhat agree	somewhat disagree	somewhat disagree	no	2	rural	MSc, MA, PhD or equivalent	part time		I prefer not to tell
EPOHPKNNQ6N44VC4B2	Female	45	supervisory	completely disagree	somewhat agree	completely agree	completely agree	somewhat disagree	yes	4	small town	College degree	part time		I prefer not to tell
EPOHPKNP28WYFBW4B5	Female	45	supervisory	completely disagree	somewhat agree	somewhat agree	completely disagree	somewhat agree	yes	3	village	BSc, BA or equivalent	full time	32000
EPOHPKS5H7X7NVY4B3	Male	66	supervisory	completely agree	somewhat agree	somewhat disagree	somewhat disagree	somewhat agree	no	2	next to city	School beyond age 16	retired	40000
EPOHPKMM8KKK2DB4B9	Female	54	un-skilled	completely disagree	completely agree	completely agree	completely disagree	somewhat agree	yes	3	large/medium town	School up to age 16	part time	15000
EPOHPKRWHYT84MW4B5	Male	81	supervisory	completely disagree	completely agree	completely agree	completely disagree	somewhat agree	no	2	small town	School beyond age 16	retired	15000
EPOHPKNZ3JJXMHQ4B7	Female	51	higher	completely disagree	completely agree	completely agree	completely disagree	somewhat disagree	no	2	large/medium town	MSc, MA, PhD or equivalent	full time	37000
EPOHPKM4TGG8YPC4B5	Male	53	supervisory	completely disagree	completely agree	completely agree	completely disagree	somewhat agree	no	1	city	School beyond age 16	full time		15,600 - 20,799
EPOHPL2ZY33S5HT4B2	Female	18	skilled	completely disagree	somewhat agree	somewhat agree	somewhat disagree	somewhat agree	no	5 or more	next to city	School up to age 16	full time		20,800 - 25,999
EPOHPL7JH2RX34G4B7	Male	56	supervisory	somewhat agree	somewhat agree	somewhat agree	somewhat agree	somewhat agree	yes	2	city	College degree	full time	50000
EPOHPLF78RXS28R4B8	Male	30	supervisory	somewhat disagree	somewhat disagree	somewhat agree	somewhat disagree	somewhat disagree	no	4	large/medium town	School beyond age 16	full time	40000
EPOHPLDF45QMMQS4B2	Female	27	supervisory	completely disagree	somewhat disagree	somewhat agree	somewhat disagree	completely agree	no	2	city	MSc, MA, PhD or equivalent	full time	29000
EPOHPL8QBLSB23C4B3	Female	73	higher	completely disagree	somewhat agree	somewhat agree	somewhat disagree	somewhat disagree	yes	1	city	BSc, BA or equivalent	retired	24000
EPOHPLH9DZ6XKFQ4B3	Male	18	supervisory	completely disagree	completely agree	completely agree	completely disagree	completely disagree	no	1	city	MSc, MA, PhD or equivalent	student	6250
EPOHPLRJ6QSQT7C4B1	Female	37	supervisory	completely disagree	completely agree	completely agree	completely disagree	completely disagree	yes	4	rural	BSc, BA or equivalent	part time	80000
EPOHPLSYXRQQ7SY4B3	Female	37	skilled	somewhat agree	somewhat agree	somewhat agree	somewhat agree	somewhat agree	yes	1	next to city	School up to age 16	part time	5000
EPOHPLQR4Q68QRG4B5	Female	71	higher	completely disagree	somewhat agree	completely agree	somewhat disagree	somewhat agree	yes	1	city	MSc, MA, PhD or equivalent	retired	20000
EPOHPLVJS5XGPH34B7	Female	43	un-skilled	completely disagree	completely agree	completely agree	completely disagree	somewhat disagree	yes	4	village	School beyond age 16	carer		I prefer not to tell
EPOHPMCB3KNVLZS4B3	Female	54	supervisory	completely disagree	somewhat agree	somewhat agree	somewhat disagree	somewhat agree	no	3	small town	College degree	full time	99999
EPOHPMBZPYH4VCT4B2	Male	50	higher	completely disagree	somewhat agree	somewhat agree	somewhat disagree	completely disagree	no	1	city	BSc, BA or equivalent	full time		26,000 - 31,199
EPOHPMCKZDC8GS84B2	Male	72	higher	completely disagree	completely agree	completely agree	completely disagree	completely agree	no	2	village	BSc, BA or equivalent	retired	35000
EPOHPMKG3FVM5HR4B4	Male	40	higher	completely disagree	completely disagree	completely disagree	completely disagree	somewhat agree	yes	4	large/medium town	BSc, BA or equivalent	full time	100000
EPOHPMHXNKWCBPL4B8	Male	65	higher	completely disagree	somewhat disagree	completely agree	somewhat disagree	somewhat agree	yes	2	village	BSc, BA or equivalent	full time	70000
EPOHPMJQRP7ZTMS4B2	Female	45	supervisory	completely disagree	completely agree	completely agree	completely disagree	completely disagree	no	1	large/medium town	MSc, MA, PhD or equivalent	full time	41000
EPOHPMVPTTWW5FV4B6	Female	25	un-skilled	somewhat disagree	somewhat agree	completely agree	somewhat disagree	completely disagree	no	5 or more	next to city	School beyond age 16	full time		20,800 - 25,999
EPOHPMVLQQPQ2ZS4B4	Male	55	supervisory	completely disagree	somewhat agree	somewhat agree	completely disagree	somewhat disagree	no	2	large/medium town	College degree	retired	35000
EPOHPMV66FQ4WVP4B1	Male	32	supervisory	completely disagree	completely agree	completely agree	completely disagree	somewhat disagree	yes	4	city	BSc, BA or equivalent	full time	60000
EPOHPMYG367PMV24B0	Male	52	supervisory	completely disagree	completely agree	completely agree	completely disagree	completely disagree	yes	2	large/medium town	BSc, BA or equivalent	full time	60000
EPOHPMM7LT9DX8P4B7	Female	36	higher	completely disagree	completely agree	completely agree	completely disagree	somewhat disagree	no	1	city	MSc, MA, PhD or equivalent	part time		I prefer not to tell
EPOHPN2DXQM8FVN4B7	Female	50	supervisory	somewhat disagree	somewhat agree	somewhat agree	somewhat disagree	somewhat agree	no	2	large/medium town	BSc, BA or equivalent	full time	40000
EPOHPN3D59NWC4W4B3	Female	25	higher	somewhat agree	somewhat agree	somewhat agree	somewhat agree	somewhat agree	no	2	city	MSc, MA, PhD or equivalent	full time	30000
EPOHPMYFMDPBQYJ4B1	Male	45	supervisory	completely disagree	somewhat agree	completely agree	completely disagree	completely agree	yes	3	city	BSc, BA or equivalent	full time	20000
EPOHPN6483LLG6Y4B0	Male	39	higher	completely disagree	completely agree	completely agree	somewhat disagree	completely agree	yes	3	city	MSc, MA, PhD or equivalent	full time	49000
EPOHPNCXJLT59JJ4B6	Female	35	supervisory	completely disagree	somewhat agree	somewhat agree	completely disagree	completely disagree	no	3	next to city	MSc, MA, PhD or equivalent	full time		75,000 - 99,999
EPOHPN8M2ML9VNK4B9	Male	75	higher	completely disagree	completely agree	completely agree	completely agree	completely disagree	yes	2	small town	MSc, MA, PhD or equivalent	retired	26000
EPOHPNBFQ5G7V3B4B4	Female	67	higher	completely disagree	completely agree	completely agree	completely disagree	somewhat agree	yes	2	rural	BSc, BA or equivalent	retired		I prefer not to tell
EPOHPNGMJ4NN32J4B0	Male	43	supervisory	completely disagree	completely agree	completely agree	completely disagree	completely disagree	yes	5 or more	city	MSc, MA, PhD or equivalent	full time	49000
EPOHPNLRV7WT7234B3	Male	29	un-skilled	somewhat disagree	somewhat agree	somewhat agree	somewhat disagree	somewhat disagree	no	2	city	BSc, BA or equivalent	full time	25000
EPOHPNL6ML83Q6Z4B8	Female	33	supervisory	completely disagree	somewhat agree	completely agree	completely disagree	somewhat disagree	yes	5 or more	next to city	BSc, BA or equivalent	full time	35000
EPOHPNP6DY6JP9G4B8	Female	38	supervisory	somewhat disagree	somewhat disagree	somewhat agree	somewhat agree	somewhat agree	yes	4	small town	School beyond age 16	part time	35000
EPOHPNNCVWPFBS24B3	Female	47	un-skilled	completely disagree	completely agree	completely agree	somewhat agree	completely disagree	no	3	large/medium town	College degree	part time		5,200 - 10,399
EPOHPNLL9TJRGDH4B0	Female	51	un-skilled	completely disagree	completely agree	completely agree	completely disagree	somewhat disagree	no	4	village	School up to age 16	carer	24500
EPOHPNLZFVM5BTN4B9	Female	38	higher	completely disagree	somewhat agree	somewhat agree	somewhat disagree	somewhat agree	no	1	small town	MSc, MA, PhD or equivalent	full time		I prefer not to tell
EPOHPNWVF67TS4G4B0	Male	68	Prefer not to tell	completely disagree	completely agree	completely agree	completely disagree	completely agree	yes	2	small town	BSc, BA or equivalent	retired	50000
EPOHPP4VVT6L6K94B0	Female	46	supervisory	completely disagree	somewhat agree	completely agree	completely disagree	completely disagree	no	1	city	BSc, BA or equivalent	full time	25000
EPOHPP2CQP9TTFK4B3	Female	57	un-skilled	completely disagree	somewhat agree	somewhat agree	somewhat disagree	somewhat disagree	no	2	city	College degree	carer		20,800 - 25,999
EPOHPP5NHBCMHWH4B0	Male	23	higher	completely disagree	completely agree	somewhat agree	completely disagree	somewhat agree	no	3	city	MSc, MA, PhD or equivalent	full time	32500
EPOHPPDB4J2XTGB4B6	Female	31	un-skilled	completely disagree	somewhat agree	completely agree	somewhat disagree	completely disagree	no	2	small town	College degree	part time	10050
EPOHPPH4WB5YYBD4B8	Male	20	un-skilled	completely disagree	somewhat agree	completely agree	completely disagree	somewhat disagree	no	4	city	School beyond age 16	student		10,400 - 15,599
EPOHPPL94GNJ4L64B6	Male	48	supervisory	completely disagree	completely agree	completely agree	completely disagree	somewhat agree	yes	2	large/medium town	College degree	full time	35000
EPOHPPM8R9VPJWJ4B0	Female	52	supervisory	completely disagree	somewhat agree	somewhat agree	somewhat disagree	completely disagree	no	2	next to city	MSc, MA, PhD or equivalent	part time	60000
EPOHPQ3CS7K3S5G4B6	Female	57	skilled	completely disagree	somewhat agree	completely agree	completely disagree	somewhat disagree	no	3	city	BSc, BA or equivalent	full time		31,200 - 41,599
EPOHPQN5BXW22464B6	Male	49	higher	completely disagree	somewhat agree	completely agree	completely disagree	somewhat agree	no	4	large/medium town	School beyond age 16	part time		I prefer not to tell
EPOHPQTNCNCKBJQ4B1	Male	68	higher	completely agree	completely agree	completely agree	completely disagree	somewhat agree	yes	1	city	MSc, MA, PhD or equivalent	retired	60000
EPOHPR85P7T4YHT4B4	Female	40	supervisory	somewhat disagree	somewhat agree	somewhat agree	completely disagree	somewhat agree	yes	4	city	MSc, MA, PhD or equivalent	full time	50000
EPOHPRDZ67BPCHC4B9	Male	41	supervisory	completely disagree	somewhat agree	completely agree	somewhat disagree	somewhat agree	no	2	city	College degree	full time	60000
EPOHPRVD5M5Z9R64B6	Male	28	higher	completely disagree	somewhat agree	completely agree	completely disagree	somewhat agree	no	2	next to city	MSc, MA, PhD or equivalent	full time	45000
EPOHPRHKBRF39TX4B4	Male	62	higher	completely disagree	somewhat agree	completely agree	somewhat agree	somewhat disagree	no	2	city	School up to age 16	full time	40000
EPOHPRNLRQPCTWJ4B9	Female	47	un-skilled	completely disagree	completely agree	completely agree	completely disagree	somewhat disagree	no	2	rural	School up to age 16	part time	28000
EPOHPRX5KYSTBCL4B8	Female	25	Prefer not to tell	somewhat agree	somewhat agree	somewhat agree	somewhat agree	somewhat agree	yes	2	next to city	School beyond age 16	unemployed		I prefer not to tell
EPOHPRXJ7B9PT4M4B8	Female	51	un-skilled	completely disagree	somewhat agree	somewhat agree	somewhat disagree	completely disagree	no	2	city	College degree	registered unemployed		I prefer not to tell
EPOHPRZ6BJ7G7YX4B5	Female	51	supervisory	completely disagree	somewhat agree	completely agree	completely disagree	somewhat agree	yes	3	city	College degree	full time	34000
EPOHPRY9DCP5NQ24B5	Male	48	higher	completely disagree	completely agree	completely agree	completely disagree	somewhat disagree	yes	4	village	College degree	full time		41,600 - 51,999
EPOHPSBD38QT8J64B9	Male	53	higher	somewhat agree	somewhat agree	somewhat agree	completely disagree	completely agree	yes	5 or more	rural	MSc, MA, PhD or equivalent	full time	30000
EPOHPSBGXMXJYCR4B8	Female	19	supervisory	completely disagree	completely agree	completely agree	somewhat disagree	somewhat disagree	no	3	large/medium town	I prefer not to say	part time		I prefer not to tell
EPOHPRY442BMY5T4B8	Female	30	Prefer not to tell	completely disagree	somewhat agree	completely agree	completely disagree	somewhat agree	yes	5 or more	small town	School up to age 16	carer	17000
EPOHPSBHHRYN2JJ4B3	Male	41	supervisory	completely disagree	completely agree	completely agree	completely disagree	somewhat disagree	no	2	small town	College degree	full time	50000
EPOHPSC2V2GZXNF4B1	Male	45	higher	completely disagree	somewhat agree	somewhat agree	completely disagree	somewhat disagree	no	3	next to city	College degree	full time	60000
EPOHPSC97MNFK5Y4B2	Female	50	supervisory	completely disagree	completely agree	completely agree	completely disagree	completely agree	no	2	village	BSc, BA or equivalent	part time	50000
EPOHPSBJXB74PDG4B8	Male	50	higher	somewhat disagree	somewhat disagree	somewhat agree	somewhat disagree	completely agree	no	2	village	MSc, MA, PhD or equivalent	full time	120000
EPOHPSCY54N4TQ64B3	Female	71	un-skilled	completely agree	somewhat agree	completely agree	somewhat disagree	completely disagree	yes	2	rural	MSc, MA, PhD or equivalent	retired	50000
EPOHPSD36VV78MC4B4	Male	38	supervisory	completely disagree	somewhat agree	completely agree	somewhat agree	somewhat agree	no	4	small town	School beyond age 16	full time		15,600 - 20,799
EPOHPSFQYX3KC3D4B8	Male	54	higher	somewhat disagree	somewhat agree	somewhat agree	completely disagree	completely disagree	yes	4	village	MSc, MA, PhD or equivalent	full time		125,000 or more
EPOHPSLYNVQ8X694B5	Male	31	higher	completely disagree	completely agree	completely agree	completely disagree	somewhat agree	no	1	city	MSc, MA, PhD or equivalent	full time	35500
EPOHPSLYRKQG9734B2	Male	35	higher	completely agree	completely agree	completely agree	completely disagree	completely agree	yes	3	city	BSc, BA or equivalent	full time	50000
EPOHPSMNHTL63RK4B0	Female	74	un-skilled	somewhat disagree	somewhat agree	somewhat agree	somewhat disagree	completely disagree	no	2	city	School up to age 16	retired		I prefer not to tell
EPOHPSM2P2LZ9DK4B3	Male	78	supervisory	somewhat agree	completely agree	completely agree	somewhat agree	somewhat disagree	yes	2	rural	College degree	retired	40000
EPOHPSMVZ9WGHQX4B2	Male	47	higher	somewhat disagree	somewhat agree	somewhat agree	somewhat disagree	somewhat disagree	no	1	village	BSc, BA or equivalent	full time	35000
EPOHPSFZDXPWS6Y4B5	Female	61	un-skilled	completely disagree	somewhat agree	completely agree	completely disagree	completely disagree	yes	3	small town	School beyond age 16	carer	23000
EPOHPSWLT54N2SK4B5	Male	35	skilled	somewhat disagree	somewhat agree	somewhat agree	somewhat disagree	somewhat agree	yes	3	city	School beyond age 16	full time	15000
EPOHPSP268X525P4B7	Female	43	skilled	completely disagree	somewhat agree	somewhat agree	completely disagree	somewhat agree	yes	5 or more	large/medium town	College degree	full time	16000
EPOHPSPSHTXZJHD4B4	Male	38	un-skilled	completely disagree	completely agree	completely agree	completely disagree	somewhat agree	yes	2	large/medium town	College degree	registered unemployed	6000
EPOHPT5T5NTJTBZ4B2	Female	28	supervisory	completely disagree	completely agree	completely agree	completely disagree	somewhat disagree	no	2	city	MSc, MA, PhD or equivalent	full time	48000
EPOHPSWVWZ2M6HV4B2	Female	68	higher	completely disagree	completely agree	completely agree	completely disagree	somewhat disagree	yes	3	rural	MSc, MA, PhD or equivalent	retired	60000
EPOHPTC5WWBHGJN4B1	Male	36	supervisory	completely disagree	somewhat agree	completely agree	completely disagree	somewhat agree	no	2	city	College degree	full time	50000
EPOHPT9RYWL548Q4B3	Male	72	supervisory	completely disagree	completely agree	completely agree	completely disagree	somewhat disagree	yes	2	city	School beyond age 16	retired	45000
EPOHPT7LK74FSM44B4	Male	69	supervisory	completely disagree	completely agree	completely agree	completely disagree	somewhat disagree	yes	2	large/medium town	BSc, BA or equivalent	retired	90000
EPOHPTFMCRPYJTS4B8	Female	41	skilled	somewhat disagree	somewhat agree	somewhat agree	completely disagree	somewhat agree	yes	5 or more	next to city	School beyond age 16	carer		26,000 - 31,199
EPOHPTP56FZQGDB4B9	Female	28	un-skilled	somewhat disagree	completely agree	somewhat agree	somewhat agree	somewhat agree	no	5 or more	city	BSc, BA or equivalent	part time
EPOHPTC6DJ7SDQH4B9	Male	70	un-skilled	somewhat agree	somewhat agree	somewhat agree	somewhat agree	somewhat agree	yes	2	small town	I prefer not to say	retired		10,400 - 15,599
EPOHPTQPQBZMFVL4B1	Female	32	higher	completely disagree	completely agree	completely agree	completely disagree	somewhat agree	no	2	rural	BSc, BA or equivalent	full time	90000
EPOHPTPZWK24HC64B5	Male	67	higher	completely disagree	completely agree	completely agree	completely disagree	somewhat disagree	no	2	city	MSc, MA, PhD or equivalent	retired	90000
EPOHPTRH5XSGPCS4B2	Male	51	supervisory						no	3	next to city	School up to age 16	full time	32000
EPOHPTV27YR2HRG4B2	Male	42	higher	completely disagree	completely agree	completely agree	completely disagree	somewhat agree	no	2	city	MSc, MA, PhD or equivalent	full time	100000
EPOHPTVPLNGF59M4B2	Male	65	supervisory	completely disagree	completely agree	completely agree	completely disagree	somewhat agree	yes	2	small town	School up to age 16	retired	28000
EPOHPTW7P4858CQ4B3	Male	67	un-skilled	somewhat disagree	somewhat disagree	somewhat agree	somewhat disagree	somewhat disagree	no	2	small town	I prefer not to say	retired		5,200 - 10,399
EPOHPV4JHHZPC574B4	Female	21	un-skilled	completely disagree	completely agree	completely agree	completely disagree	somewhat agree	no	3	city	BSc, BA or equivalent	student	45000
EPOHPV7RKPY5S4V4B1	Female	45	un-skilled	somewhat disagree	somewhat agree	somewhat agree	somewhat disagree	somewhat disagree	yes	1	next to city	School beyond age 16	part time		I prefer not to tell
EPOHPV93449HKSW4B9	Male	49	supervisory	completely disagree	somewhat agree	completely agree	completely disagree	somewhat agree	yes	4	village	BSc, BA or equivalent	full time	49000
EPOHPV7GCF3LB264B6	Male	66	un-skilled	completely disagree	somewhat agree	completely agree	completely disagree	somewhat disagree	yes	2	small town	College degree	retired	30000
EPOHPV8ZZNL7GSP4B7	Male	63	supervisory	completely disagree	completely agree	completely agree	completely disagree	somewhat agree	no	1	city	BSc, BA or equivalent	retired	15000
EPOHPV7QPBRS7FP4B0	Female	35	un-skilled	completely disagree	somewhat agree	completely agree	completely disagree	somewhat agree	yes	4	village	School beyond age 16	part time		31,200 - 41,599
EPOHPV7GMB7R52P4B5	Male	67	supervisory	completely disagree	somewhat agree	completely agree	somewhat disagree	completely disagree	yes	1	large/medium town	College degree	part time	14000
EPOHPTWB2V97RMB4B6	Female	43	supervisory	completely disagree	somewhat agree	completely agree	completely disagree	somewhat agree	no	2	city	BSc, BA or equivalent	full time	22000
EPOHPVGJZJNSPWX4B3	Female	28	higher	completely disagree	completely agree	completely agree	completely disagree	somewhat disagree	no	2	city	College degree	full time	52000
EPOHPVJ6D7K3CKW4B9	Female	29	Prefer not to tell	completely disagree	somewhat agree	completely agree	somewhat disagree	completely disagree	no	2	large/medium town	MSc, MA, PhD or equivalent	carer	35000
EPOHPVP78Q2HFBZ4B1	Male	70	un-skilled	completely disagree	somewhat agree	completely agree	completely disagree	somewhat agree	no	1	city	BSc, BA or equivalent	retired	10500
EPOHPVJ4SHFXH4F4B6	Male	68	Prefer not to tell	completely disagree	somewhat agree	somewhat agree	completely disagree	somewhat disagree	no	2	city	I prefer not to say	retired	70000
EPOHPWB2BFH3F9N4B5	Male	35	supervisory	completely disagree	somewhat agree	completely agree	somewhat disagree	somewhat agree	no	1	city	BSc, BA or equivalent	full time	30000
EPOHPWJQ6LJ4HKY4B8	Female	43	un-skilled	somewhat disagree	somewhat agree	somewhat agree	somewhat disagree	somewhat disagree	no	2	city	School beyond age 16	carer	12000
EPOHPWH5ZGJXW6V4B9	Male	50	skilled	somewhat disagree	somewhat agree	somewhat agree	somewhat disagree	somewhat disagree	no	3	small town	School up to age 16	full time	60000
EPOHPWJJJJ4VDWL4B0	Male	61	supervisory	completely disagree	somewhat disagree	somewhat agree	completely disagree	somewhat disagree	yes	2	large/medium town	College degree	retired		31,200 - 41,599
EPOHPWM7NQH67G94B5	Female	54	supervisory	completely disagree	somewhat agree	somewhat agree	somewhat agree	somewhat agree	no	1	city	School up to age 16	full time		15,600 - 20,799
EPOHPWP8HRZL92K4B0	Male	29	supervisory	completely disagree	somewhat agree	completely agree	completely disagree	somewhat disagree	no	2	city	School beyond age 16	full time		I prefer not to tell
EPOHPWP9MWGQGPD4B2	Male	69	supervisory	completely disagree	completely agree	completely agree	somewhat agree	somewhat disagree	yes	2	city	I prefer not to say	retired		31,200 - 41,599
EPOHPX4PZWJST8W4B6	Female	45	higher	completely disagree	completely agree	completely agree	completely disagree	somewhat disagree	no	1	large/medium town	MSc, MA, PhD or equivalent	full time	48000
EPOHPWT5GVVQ79P4B4	Male	34	supervisory	completely disagree	somewhat agree	completely agree	completely disagree	somewhat agree	yes	4	next to city	BSc, BA or equivalent	full time		I prefer not to tell
EPOHPWVGHWCP6KQ4B7	Male	76	Prefer not to tell	completely disagree	somewhat agree	somewhat agree	completely disagree	somewhat disagree	no	2	village	MSc, MA, PhD or equivalent	retired	40000
EPOHPX6V95K98QS4B0	Female	53	un-skilled	completely disagree	somewhat agree	completely agree	somewhat disagree	somewhat disagree	yes	2	small town	School up to age 16	full time	23000
EPOHPX8L28Y68WS4B1	Male	64	un-skilled	completely disagree	somewhat agree	somewhat agree	somewhat disagree	somewhat disagree	no	1	next to city	BSc, BA or equivalent	retired	20000
EPOHPX94CXDJCQY4B0	Male	57	supervisory	completely disagree	somewhat agree	completely agree	completely disagree	completely disagree	no	2	village	School up to age 16	full time	40000
EPOHPX5DJGD2GHG4B4	Female	48	un-skilled	completely disagree	completely agree	completely agree	somewhat agree	somewhat disagree	yes	3	village	School beyond age 16	carer	23000
EPOHPXCDZLXY9WB4B5	Female	31	supervisory	completely disagree	somewhat agree	completely agree	completely disagree	somewhat agree	no	2	city	BSc, BA or equivalent	full time	10000
EPOHPXBQ2XTKJW34B6	Male	30	supervisory	completely disagree	completely agree	completely agree	completely disagree	somewhat agree	no	2	large/medium town	MSc, MA, PhD or equivalent	full time	51000
EPOHPWJ5Z2JKG874B4	Male	71	higher	completely disagree	somewhat agree	somewhat agree	completely disagree	somewhat disagree	yes	2	city	School beyond age 16	retired	60000
EPOHPXC7XNV5JRV4B8	Female	36	un-skilled	somewhat disagree	completely agree	completely agree	somewhat agree	somewhat disagree	yes	4	city	School up to age 16	unable		5,200 - 10,399
EPOHPX9RTYLM6KD4B1	Male	46	higher	completely disagree	completely agree	completely agree	completely disagree	somewhat disagree	yes	4	next to city	MSc, MA, PhD or equivalent	full time	100000
EPOHPXG5MCS2ZP44B4	Male	40	supervisory	completely disagree	somewhat agree	completely agree	completely disagree	somewhat disagree	no	1	large/medium town	School beyond age 16	full time	17400
EPOHPXGY3DRJVF64B5	Male	68	higher	completely disagree	somewhat agree	somewhat agree	completely disagree	somewhat agree	yes	1	city	BSc, BA or equivalent	retired	25000
EPOHPXHJ9XZF6544B8	Male	78	higher	completely disagree	completely agree	somewhat agree	somewhat disagree	somewhat agree	yes	2	small town	MSc, MA, PhD or equivalent	retired	50000
EPOHPXJWT8WL2ZT4B8	Female	40	supervisory	somewhat disagree	somewhat agree	somewhat agree	completely disagree	somewhat disagree	yes	3	city	BSc, BA or equivalent	full time	24000
EPOHPXHF4T9LKXP4B0	Female	22	un-skilled	completely disagree	somewhat agree	somewhat agree	completely disagree	somewhat disagree	no	2	city	MSc, MA, PhD or equivalent	student	50000
EPOHPXQB77QYT354B7	Male	75	Prefer not to tell	completely disagree	somewhat agree	completely agree	completely disagree	completely agree	yes	2	small town	MSc, MA, PhD or equivalent	retired	80000
EPOHPXLPX548C384B4	Male	36	supervisory	completely disagree	completely agree	completely agree	completely disagree	somewhat agree	no	2	city	School up to age 16	full time		I prefer not to tell
EPOHPXLKK2B28JJ4B6	Male	75	higher	completely disagree	somewhat agree	completely disagree	somewhat disagree	somewhat disagree	yes	2	city	College degree	retired	45000
EPOHPXJMCB7453M4B0	Male	68	higher	completely disagree	somewhat agree	completely agree	somewhat agree	somewhat disagree	no	1	village	MSc, MA, PhD or equivalent	retired	25000
EPOHPWQ6SXVVLLM4B4	Male	32	higher	completely disagree	completely agree	completely agree	completely disagree	completely disagree	no	3	village	MSc, MA, PhD or equivalent	casual		5,200 - 10,399
EPOHPXSYMRFQWPS4B4	Male	43	supervisory	completely disagree	somewhat agree	completely agree	completely disagree	somewhat disagree	no	3	village	I prefer not to say	full time		I prefer not to tell
EPOHPY2N3BSSB6G4B5	Male	81	un-skilled	completely disagree	somewhat agree	completely agree	completely agree	completely disagree	yes	2	village	School up to age 16	retired	23000
EPOHPYL9CWR29W74B3	Male	39	supervisory	completely disagree	somewhat agree	somewhat agree	somewhat disagree	somewhat agree	no	2	rural	BSc, BA or equivalent	full time		I prefer not to tell
EPOHPYDCGKQ5BTF4B4	Male	69	supervisory	completely disagree	completely agree	completely agree	completely disagree	somewhat agree	yes	2	large/medium town	College degree	part time		26,000 - 31,199
EPOHPY7SFVFJ2JN4B4	Female	33	supervisory	completely disagree	completely agree	completely agree	completely disagree	somewhat agree	no	2	city	BSc, BA or equivalent	full time	78000
EPOHPYJDFNLYKDD4B5	Male	72	higher	somewhat disagree	somewhat agree	somewhat agree	somewhat disagree	somewhat agree	yes	2	city	MSc, MA, PhD or equivalent	retired		100,000 - 124,999
EPOHPYPJ9WSTJ9B4B1	Male	66	supervisory	completely disagree	somewhat agree	completely agree	completely disagree	somewhat disagree	no	2	city	School beyond age 16	retired		I prefer not to tell
EPOHPYWKM4KZG3Z4B1	Male	37	higher	completely disagree	completely agree	completely agree	completely disagree	completely disagree	yes	3	large/medium town	BSc, BA or equivalent	full time	75000
EPOHPYWMZ2HH6FG4B1	Female	26	Prefer not to tell	completely disagree	somewhat agree	completely agree	completely disagree	completely disagree	yes	4	large/medium town	School up to age 16	carer	13000
EPOHPZF6MJVX7HG4B2	Male	39	supervisory	completely disagree	completely agree	completely agree	completely disagree	completely agree	yes	2	city	School beyond age 16	full time	36000
EPOHPZ8TKZ8FBBM4B4	Male	80	higher	somewhat disagree	somewhat agree	somewhat agree	somewhat disagree	somewhat agree	no	2	small town	MSc, MA, PhD or equivalent	retired	33000
EPOHPZ2P97N6PFY4B6	Male	40	higher	completely disagree	completely agree	completely agree	completely agree	somewhat agree	yes	4	small town	MSc, MA, PhD or equivalent	full time	100000
EPOHPZN3CTT4WR64B5	Male	72	higher	completely disagree	completely disagree	completely disagree	completely disagree	completely disagree	yes	2	city	MSc, MA, PhD or equivalent	retired	30000
EPOHPZ8L9ZMBVQQ4B7	Female	69	supervisory	completely disagree	completely agree	completely agree	completely disagree	somewhat disagree	no	1	village	School up to age 16	retired	8356
EPOHPZXMMML99L54B3	Male	75	higher	completely disagree	somewhat agree	completely agree	completely agree	completely disagree	no	1	village	BSc, BA or equivalent	retired	20000
EPOHQ2C6H3JQJB84B0	Male	59	higher	completely disagree			completely disagree	somewhat disagree	no	2	small town	BSc, BA or equivalent	retired	53000
EPOHPZX4JJ9ZC8L4B1	Male	74	higher	completely disagree	somewhat agree	completely agree	completely disagree	somewhat agree	yes	2	small town	BSc, BA or equivalent	retired	25000
EPOHQ2B6VR6ZYKN4B8	Male	55	supervisory	completely disagree	somewhat agree	completely agree	completely disagree	somewhat disagree	no	2	small town	BSc, BA or equivalent	full time		I prefer not to tell
EPOHQ2NNWNF4RZV4B8	Female	20	Prefer not to tell	completely disagree	completely agree	completely agree	completely disagree	somewhat agree	no	3	city	College degree	student		10,400 - 15,599
EPOHQ22ZT73675V4B5	Female	71	un-skilled	completely disagree	somewhat agree	somewhat agree	completely disagree	somewhat disagree	no	2	large/medium town	School up to age 16	retired	25000
EPOHQ2TWJFNSN9K4B5	Male	49	un-skilled	completely disagree	somewhat agree	completely agree	completely disagree	somewhat agree	no	2	large/medium town	School up to age 16	full time		31,200 - 41,599
EPOHQ2NWKZ4M8V84B0	Female	33	higher	completely disagree	somewhat agree	completely agree	completely disagree	somewhat agree	no	1	village	BSc, BA or equivalent	part time		26,000 - 31,199
EPOHQ2VFBYBCXC54B4	Male	67	Prefer not to tell	completely disagree	completely disagree	completely disagree	completely disagree	completely disagree	yes	2	large/medium town	MSc, MA, PhD or equivalent	retired	21000
EPOHQ3FZ7XZTHR74B1	Female	22	supervisory	completely disagree	somewhat agree	somewhat agree	completely disagree	somewhat agree	no	1	city	BSc, BA or equivalent	student		I prefer not to tell
EPOHQ3PDP9GSC4L4B1	Male	45	higher	completely disagree	completely agree	completely agree	somewhat disagree	somewhat agree	no	2	city	BSc, BA or equivalent	full time	62000
EPOHQ3QQS35HL5D4B3	Male	53	supervisory	completely disagree	somewhat agree	completely agree	completely disagree	somewhat agree	no	1	city	School beyond age 16	full time		I prefer not to tell
EPOHQ2PCMRDGDJH4B1	Male	29	higher	completely disagree	somewhat agree	completely agree	completely disagree	somewhat agree	no	2	large/medium town	BSc, BA or equivalent	full time		75,000 - 99,999
EPOHQ4JHSVMGNMD4B5	Male	38	skilled	completely disagree	somewhat agree	completely agree	completely disagree	somewhat agree	no	2	large/medium town	BSc, BA or equivalent	full time	30000
EPOHQ4P7XP5M6HM4B7	Male	51	supervisory	somewhat disagree	somewhat agree	completely agree	completely disagree	somewhat disagree	no	2	city	BSc, BA or equivalent	retired	60000
EPOHQ4LZNLQVKJZ4B7	Male	65	supervisory	completely disagree	somewhat agree	completely agree	completely disagree	somewhat disagree	no	1	city	MSc, MA, PhD or equivalent	full time	55000
EPOHQ48VKJ7HQZN4B2	Male	39	Prefer not to tell	completely disagree	completely disagree	completely disagree	completely disagree	somewhat disagree	no	2	city	MSc, MA, PhD or equivalent	full time	70000
EPOHQ5C6CT2RFVC4B2	Male	54	Prefer not to tell	completely disagree	completely agree	completely agree	somewhat agree	completely disagree	no	2	large/medium town	School up to age 16	unable		I prefer not to tell
EPOHQ57BCSD6FC64B6	Male	70	higher	completely disagree	completely agree	completely agree	completely disagree	completely agree	yes	2	village	College degree	retired	35000
EPOHQ5L88WYCGC64B8	Male	84	un-skilled	somewhat disagree	somewhat agree	somewhat agree	somewhat disagree	completely disagree	yes	2	large/medium town	School beyond age 16	retired	30000
EPOHQ5QWM9M7YKM4B2	Male	71	supervisory	completely disagree	completely agree	completely agree	completely disagree	somewhat agree	yes	2	village	College degree	retired	52000
EPOHQ5QS53MK3WN4B9	Male	65	supervisory	completely disagree	somewhat disagree	completely disagree	somewhat disagree	somewhat agree	no	2	village	BSc, BA or equivalent	retired	30000
EPOHQ5LF6BFQKQC4B3	Male	40	higher	completely disagree	completely agree	completely agree	completely disagree	completely disagree	yes	5 or more	city	MSc, MA, PhD or equivalent	full time	30000
EPOHQ6LJCVJPNZK4B4	Male	73	Prefer not to tell	somewhat disagree	somewhat agree	somewhat agree	somewhat disagree	somewhat agree	yes	2	large/medium town	College degree	retired		I prefer not to tell
EPOHQ6CQRZSRQNS4B6	Male	47	higher	completely disagree	completely agree	completely agree	completely disagree	somewhat agree	no	4	large/medium town	BSc, BA or equivalent	full time		75,000 - 99,999
EPOHQ6CBDL7DNDP4B3	Male	71	Prefer not to tell	completely disagree	somewhat disagree	completely agree	somewhat agree	somewhat agree	yes	2	village	School beyond age 16	retired		I prefer not to tell
EPOHQ6P93SZ5CZQ4B6	Male	23	higher	completely disagree	somewhat agree	somewhat agree	somewhat disagree	completely agree	no	1	city	MSc, MA, PhD or equivalent	full time	30000
EPOHQ6M4X8YV9KM4B8	Male	44	skilled	completely disagree	somewhat agree	somewhat agree	somewhat disagree	somewhat agree	no	1	next to city	School up to age 16	registered unemployed		Up to 5,199
EPOHQ7DP54PD7J84B5	Female	33	un-skilled	completely disagree	somewhat agree	completely agree	completely disagree	somewhat agree	no	2	village	MSc, MA, PhD or equivalent	registered unemployed	18000
EPOHQ7VXFCMTX2Z4B8	Male	43	skilled	completely disagree	somewhat agree	somewhat agree	somewhat disagree	somewhat agree	no	1	city	BSc, BA or equivalent	full time	50000
EPOHQ7VWXWLX6X24B6	Female	35	supervisory	completely disagree	somewhat agree	somewhat agree	completely disagree	somewhat disagree	no	2	village	MSc, MA, PhD or equivalent	full time		52,000 - 74,999
EPOHQ8LW68NKGKQ4B5	Male	68	higher	completely disagree	somewhat agree	somewhat agree	somewhat disagree	somewhat disagree	yes	2	city	School beyond age 16	retired	30000
EPOHQ8Q6Y2V2LHP4B8	Male	51	higher	completely disagree	somewhat agree	completely agree	somewhat disagree	completely disagree	yes	4	city	MSc, MA, PhD or equivalent	full time	150000
EPOHQ76L3HB8KFX4B9	Male	31	supervisory	completely disagree	completely agree	completely agree	completely disagree	somewhat disagree	yes	1	city	BSc, BA or equivalent	full time	28000
EPOHQ95R2YX979N4B1	Female	50	supervisory	completely disagree	somewhat agree	completely agree	completely disagree	somewhat disagree	no	3	large/medium town	School beyond age 16	full time	90000
EPOHQ933QMVV3VD4B4	Female	29	higher	completely disagree	completely agree	completely agree	completely disagree	completely disagree	no	1	city	BSc, BA or equivalent	full time	35500
EPOHQ9PQR6BXC6Y4B1	Male	67	Prefer not to tell	completely disagree	completely disagree	completely disagree	completely disagree	somewhat disagree	yes	2	village	School beyond age 16	retired		I prefer not to tell
EPOHQ9SMH4T3BHY4B9	Female	43	supervisory	completely disagree	completely agree	completely agree	completely disagree	completely disagree	yes	2	next to city	MSc, MA, PhD or equivalent	part time		10,400 - 15,599
EPOHQ9ST987LFQ24B8	Male	69	supervisory	completely disagree	somewhat disagree	completely agree	somewhat agree	somewhat agree	yes	2	small town	College degree	retired	13000
EPOHQ9XMSQFDJZ44B1	Male	50	higher	completely disagree	completely agree	completely agree	somewhat disagree	somewhat agree	no	3	large/medium town	MSc, MA, PhD or equivalent	full time	70000
EPOHQ9KHJZMSWHK4B5	Male	39	supervisory	completely disagree	completely agree	completely agree	completely disagree	somewhat disagree	no	2	large/medium town	School beyond age 16	full time	40000
EPOHQ9XW78FLCX44B4	Female	28	skilled	somewhat disagree	somewhat disagree	somewhat disagree	somewhat disagree	somewhat disagree	no	2	city	BSc, BA or equivalent	full time		20,800 - 25,999
EPOHQ9YJ2JZWSHP4B5	Male	68	higher	completely disagree	somewhat agree	completely agree	completely disagree	somewhat disagree	yes	2	village	School up to age 16	retired	45000
EPOHQ9YGT3BCNXS4B5	Male	45	higher	completely disagree	completely agree	completely agree	completely disagree	somewhat agree	yes	2	next to city	BSc, BA or equivalent	full time	84000
EPOHQ9ZYQQBMWDT4B5	Female	79	supervisory	completely disagree	completely agree	completely agree	somewhat disagree	somewhat disagree	yes	1	city	School up to age 16	retired		20,800 - 25,999
EPOHQ9YVJ5YYGGL4B4	Male	48	un-skilled	completely disagree	completely agree	completely agree	completely disagree	completely disagree	no	2	city	School up to age 16	unable	18000
EPOHQB23SBNC4854B8	Female	66	higher	completely disagree	somewhat agree	completely agree	completely disagree	completely disagree	yes	2	city	College degree	retired	25000
EPOHQ8262JWX89C4B8	Male	76	higher	completely agree	somewhat agree	completely agree	somewhat disagree	somewhat disagree	yes	2	city	School beyond age 16	student	25000
EPOHQBGPP2CM4SM4B5	Male	43	higher	completely disagree	somewhat agree	somewhat agree	somewhat agree	somewhat agree	yes	3	next to city	School up to age 16	full time	70000
EPOHQBF49RFNSZC4B9	Female	69	un-skilled	completely disagree	somewhat agree	completely agree	completely disagree	somewhat disagree	yes	1	village	School up to age 16	retired	7700
EPOHQBH8VX3XL944B7	Male	68	Prefer not to tell	somewhat disagree	somewhat agree	somewhat agree	completely disagree	completely disagree	yes	2	village	BSc, BA or equivalent	retired	70000
EPOHQBNYDBXC9BG4B1	Male	50	skilled	completely disagree	completely agree	completely agree	completely disagree	somewhat agree	yes	3	village	College degree	full time		20,800 - 25,999
EPOHQC56S43P7X44B3	Female	49	Prefer not to tell	somewhat agree	somewhat agree	somewhat agree	somewhat agree	somewhat agree	no	3	large/medium town		retired		41,600 - 51,999
EPOHQC5VVGGLLCB4B3	Male	35	higher	completely disagree	somewhat agree	completely agree	completely disagree	somewhat agree	no	2	large/medium town	MSc, MA, PhD or equivalent	full time	80000
EPOHQC2TJ6JMJQJ4B3	Male	65	supervisory	completely disagree	somewhat agree	completely agree	somewhat disagree	completely disagree	yes	2	city	School beyond age 16	retired	35000
EPOHQC45N2W63474B0	Female	50		completely disagree	completely agree		completely disagree	somewhat disagree	yes	4	village	BSc, BA or equivalent	full time	40000
EPOHQCJHWVBKB9X4B7	Female	73	higher	completely disagree	somewhat agree	completely agree	somewhat disagree	completely agree	yes	2	small town	BSc, BA or equivalent	full time		52,000 - 74,999
EPOHQC99MBTYS5N4B0	Female	33	skilled	completely disagree	completely agree	completely agree	completely disagree	completely disagree	no	2	city	College degree	full time	47000
EPOHQCMSYWDYPD54B4	Female	40	supervisory	completely disagree	completely disagree	completely disagree	completely disagree	completely disagree	no	1	large/medium town	BSc, BA or equivalent	full time	18000
EPOHQC5P56PBRTQ4B1	Female	68	un-skilled	completely disagree	completely agree	completely agree	completely disagree	completely disagree	no	1	large/medium town	School beyond age 16	retired	23000
EPOHQCKBNGXQT9Y4B9	Female	27	higher	completely disagree	somewhat agree	somewhat agree	somewhat agree	somewhat disagree	no	1	city	MSc, MA, PhD or equivalent	student	4000
EPOHQC46M53PYT64B5	Male	48	un-skilled	completely disagree	completely agree	completely agree	completely disagree	completely agree	no	1	village	School up to age 16	unable	10000
EPOHQDDCKHXYV5Q4B7	Female	43	supervisory	somewhat agree	somewhat agree	somewhat agree	somewhat agree	somewhat agree	no	2	city	School beyond age 16	full time	40000
EPOHQDJDWVHQ3ZG4B7	Male	46	supervisory	completely disagree	somewhat agree	somewhat agree	somewhat disagree	somewhat disagree	yes	3	small town	College degree	full time	90000
EPOHQDKGBB78GN94B6	Male	45	supervisory	somewhat disagree	somewhat disagree	completely agree	completely disagree	somewhat agree	yes	4	village	BSc, BA or equivalent	full time	35000
EPOHQDJDX2D4B3B4B4	Male	36	higher	somewhat disagree	somewhat agree	somewhat agree	somewhat agree	somewhat agree	no	1	city	MSc, MA, PhD or equivalent	full time		I prefer not to tell
EPOHQDF8L6M3KDK4B7	Male	65	supervisory	completely disagree	completely agree	completely agree	completely disagree	somewhat disagree	yes	2	large/medium town	BSc, BA or equivalent	retired	32500
EPOHQF5WMZ5RLT44B4	Female	33	supervisory	somewhat disagree	somewhat agree	somewhat agree	somewhat disagree	somewhat disagree	yes	3	city	MSc, MA, PhD or equivalent	full time		I prefer not to tell
EPOHQDLD7VNVCRV4B6	Male	67	skilled	somewhat disagree	somewhat agree	somewhat agree	somewhat disagree	somewhat disagree	yes	3	large/medium town	BSc, BA or equivalent	part time	70000
EPOHQDQCG76YFXH4B5	Female	41	supervisory	completely disagree	completely agree	completely agree	completely disagree	somewhat disagree	yes	2	city	School beyond age 16	part time	10000
EPOHQF8DQVGXBDN4B4	Male	31	supervisory	completely disagree	somewhat agree	completely agree	completely disagree	somewhat agree	no	2	city	MSc, MA, PhD or equivalent	full time	100000
EPOHQFTNLZWY8ZK4B2	Male	43	un-skilled	completely disagree	completely agree	completely agree	completely disagree	somewhat agree	no	2	large/medium town	BSc, BA or equivalent	full time	46000
EPOHQG53ZC2JQVS4B8	Male	44	supervisory	completely disagree	completely agree	completely agree	completely disagree	somewhat disagree	yes	3	large/medium town	College degree	full time	37000
EPOHQG6LP92CLRC4B3	Female	50	supervisory	completely disagree	somewhat agree	somewhat agree	completely disagree	somewhat disagree	no	1	city	BSc, BA or equivalent	full time	24000
EPOHQGD3GBNMB6Y4B3	Male	73	Prefer not to tell	completely disagree	somewhat agree	completely agree	completely disagree	somewhat agree	no	3	rural	College degree	retired	30000
EPOHQG8XQGKXXDG4B7	Female	43	un-skilled	completely disagree	somewhat agree	somewhat agree	somewhat disagree	somewhat disagree	no	4	small town	College degree	unable	25000
EPOHQGDMKV5JTRD4B9	Male	31	higher	completely disagree	somewhat agree	completely agree	completely disagree	somewhat agree	no	1	large/medium town	MSc, MA, PhD or equivalent	full time	36000
EPOHQGB2CPQSTPW4B4	Male	77	un-skilled	completely disagree	completely agree	completely agree	completely disagree	completely disagree	yes	2	small town	School beyond age 16	retired	21000
EPOHQHVW7G4YF6S4B1	Male	43	un-skilled	completely disagree	somewhat agree	completely agree	completely disagree	somewhat disagree	yes	4	city	School beyond age 16	full time	25000
EPOHQJ5BSK9B2394B4	Male	45	skilled	completely disagree	somewhat agree	completely agree	completely disagree	somewhat agree	no	1	city	School beyond age 16	full time		I prefer not to tell
EPOHQJ9NQDNBBT54B8	Male	49	un-skilled	somewhat disagree	somewhat agree	somewhat agree	completely disagree	somewhat disagree	yes	2	city	BSc, BA or equivalent	part time	10000
EPOHQJD2X2DT97S4B0	Male	70	Prefer not to tell	somewhat disagree	somewhat agree	somewhat agree	somewhat disagree	somewhat agree	yes	2	large/medium town	School beyond age 16	retired		I prefer not to tell
EPOHQJNQT35XK8F4B8	Male	47	supervisory	completely disagree	somewhat agree	somewhat agree	somewhat disagree	somewhat disagree	no	2	small town	School beyond age 16	full time	18000
EPOHQJPSX6JZMS94B6	Male	36	higher	completely disagree	somewhat agree	completely agree	completely disagree	somewhat disagree	no	1	city	MSc, MA, PhD or equivalent	full time		I prefer not to tell
EPOHQJRWNVTCWMW4B0	Male	67	higher	completely disagree	somewhat agree	somewhat agree	completely disagree	somewhat disagree	no	2	city	College degree	retired		31,200 - 41,599
EPOHQMVH8YQ4FLM4B5	Female	51		somewhat agree	somewhat disagree	somewhat agree	somewhat disagree	completely agree	yes	2	city	School up to age 16	full time		100,000 - 124,999
EPOHQNJNZG8FS354B8	Male	40	higher	completely disagree	completely agree	completely agree	completely disagree	somewhat agree	yes	5 or more	large/medium town	BSc, BA or equivalent	full time	34000
EPOHQNKTVR6VM874B6	Female	47	higher	completely disagree	completely agree	completely agree	completely disagree	completely agree	no	2	small town	BSc, BA or equivalent	full time	30000
EPOHQNK3LTWV7K54B4	Male	73	supervisory	completely disagree	completely agree	completely agree	completely disagree	somewhat agree	no	1	city	School up to age 16	retired	30000
EPOHQNLFZD4NBWR4B7	Male	53	supervisory	completely disagree	completely agree	completely agree	completely disagree	somewhat agree	no	2	village	College degree	full time		I prefer not to tell
EPOHQNM2FQKJWX54B2	Male	72	supervisory	completely disagree	somewhat disagree	somewhat disagree	somewhat disagree	completely agree	no	4	rural	BSc, BA or equivalent	part time	70000
EPOHQNVX6MQNFMD4B0	Male	74	higher	completely disagree	somewhat agree	completely agree	completely disagree	somewhat disagree	no	2	next to city	School up to age 16	retired	30000
EPOHQP74WCZQ6RG4B8	Female	36	higher	somewhat disagree	somewhat agree	somewhat agree	somewhat disagree	somewhat disagree	no	2	next to city	BSc, BA or equivalent	full time		20,800 - 25,999
EPOHQP5N5NTJ79K4B7	Female	52	Prefer not to tell	somewhat agree	somewhat agree	completely agree	somewhat disagree	somewhat agree	no	2	rural	MSc, MA, PhD or equivalent	carer		I prefer not to tell
EPOHQP7PKJWL6B24B0	Male	65	higher	completely disagree	somewhat agree	completely agree	completely disagree	completely disagree	no	2	small town	School beyond age 16	full time	250000
EPOHQP7H6G3ZXLW4B5	Female	54	supervisory	completely disagree	completely agree	completely agree	completely disagree	somewhat agree	no	2	rural	BSc, BA or equivalent	full time	60000
EPOHQP2BJHPYR2L4B4	Female	65	Prefer not to tell	completely disagree	completely agree	completely agree	completely disagree	somewhat disagree	yes	2	city	School up to age 16	retired	28000
EPOHQPF4XFBGWDM4B4	Male	66	higher	completely disagree	somewhat agree	somewhat agree	somewhat disagree	somewhat disagree	yes	2	rural	College degree	retired	30000
EPOHQPFN47CLXCS4B4	Male	37	supervisory	completely disagree	somewhat agree	somewhat agree	somewhat disagree	somewhat agree	yes	4	city	MSc, MA, PhD or equivalent	full time		41,600 - 51,999
EPOHQPG6HDNFWRQ4B6	Male	33	higher	completely disagree	somewhat agree	completely agree	completely disagree	somewhat agree	no	4	city	MSc, MA, PhD or equivalent	full time	175000
EPOHQPNJ8PR5Q7B4B3	Male	48	skilled	completely disagree	somewhat agree	completely agree	completely disagree	somewhat disagree	yes	5 or more	village	School beyond age 16	full time	25000
EPOHQPFL83H5LP74B8	Male	78	supervisory	completely disagree	somewhat agree	completely agree	somewhat disagree	somewhat disagree	yes	2	city	I prefer not to say	retired		26,000 - 31,199
EPOHQPF8XFC66PG4B1	Male	74	higher	completely disagree	completely agree	completely agree	completely disagree	completely disagree	yes	2	village	School beyond age 16	retired	50000
EPOHQPZCYCPTQRD4B9	Female	22	supervisory	completely disagree	completely agree	completely agree	completely disagree	somewhat agree	no	4	large/medium town	MSc, MA, PhD or equivalent	full time	75000
EPOHQPZ396M33G94B1	Female	31	supervisory	completely disagree	somewhat agree	completely agree	completely disagree	somewhat agree	no	2	city	BSc, BA or equivalent	full time	55000
EPOHQQ2X9CSW5MB4B0	Male	27	supervisory	somewhat disagree	somewhat agree	somewhat agree	somewhat agree	somewhat disagree	no	2	city	MSc, MA, PhD or equivalent	full time	45000
EPOHQPZTRN25MMY4B9	Male	67	higher	completely disagree	somewhat disagree	somewhat agree	somewhat disagree	somewhat agree	yes	2	large/medium town	School beyond age 16	full time	50000
EPOHQQ3YXPNLC9N4B0	Male	69	higher	completely disagree	completely agree	somewhat agree	somewhat disagree	completely disagree	yes	2	large/medium town	School beyond age 16	retired	29000
EPOHQQ5TFFBV6KD4B4	Female	31	supervisory	completely disagree	somewhat agree	somewhat agree	completely disagree	somewhat disagree	yes	3	next to city	BSc, BA or equivalent	full time	60000
EPOHQQ5WWCZ8V8W4B7	Female	49	supervisory	completely disagree	completely agree	completely agree	completely disagree	somewhat agree	no	2	large/medium town	BSc, BA or equivalent	full time	29000
EPOHQPDY67QQZLZ4B9	Female	66	supervisory	completely disagree	completely agree	completely agree	completely disagree	somewhat agree	no	2	rural	BSc, BA or equivalent	retired	42000
EPOHQQ3K3N5WBSQ4B5	Female	39	un-skilled	completely disagree	somewhat agree	completely agree	completely disagree	somewhat disagree	yes	4	large/medium town	School beyond age 16	carer		41,600 - 51,999
EPOHQQ5VGZN78894B8	Male	65	skilled	completely disagree	somewhat agree	somewhat agree	somewhat agree	somewhat disagree	no	2	rural	College degree	full time	50000
EPOHQQGX5823THR4B6	Male	31	supervisory	completely disagree	somewhat agree	completely agree	completely disagree	completely disagree	no	2	city	MSc, MA, PhD or equivalent	full time	20500
EPOHQQ4WM7CYGQ24B8	Male	69	supervisory	completely disagree	completely agree	completely agree	completely disagree	somewhat agree	yes	2	city	I prefer not to say	full time	76000
EPOHQQ3HMS6N8T34B5	Female	49	supervisory	completely disagree	completely agree	completely agree	completely agree	completely disagree	no	1	large/medium town	College degree	full time	35000
EPOHQQH2KLDJFG84B3	Female	77	Prefer not to tell	somewhat agree	completely agree	completely agree	completely disagree	completely disagree	no	1	city	School up to age 16	retired		10,400 - 15,599
EPOHQQH3WFLSQ9D4B1	Female	44	supervisory	completely disagree	completely agree	completely agree	completely disagree	somewhat agree	no	2	next to city	MSc, MA, PhD or equivalent	full time	80000
EPOHQQVHB3Z6RT54B7	Male	67	supervisory	somewhat disagree	somewhat agree	completely agree	completely disagree	completely agree	yes	1	small town	I prefer not to say	retired		20,800 - 25,999
EPOHQQWCLX4CK434B8	Male	40	higher	completely disagree	completely disagree	completely disagree	completely disagree	completely disagree	no	2	small town	MSc, MA, PhD or equivalent	full time	55000
EPOHQR54QTFHKPZ4B5	Male	42	supervisory	completely disagree	completely agree	completely agree	completely disagree	somewhat agree	yes	3	small town	BSc, BA or equivalent	full time	45000
EPOHQRYRCSJCNMK4B7	Male	38	supervisory	completely disagree	completely agree	completely agree	somewhat disagree	completely agree	yes	1	city	BSc, BA or equivalent	student	9000
EPOHQS4LZKSCX854B4	Male	67	un-skilled	completely disagree	somewhat agree	completely agree	somewhat disagree	somewhat agree	no	2	city	School up to age 16	retired		5,200 - 10,399
EPOHQS3V89NYQ534B1	Female	68	Prefer not to tell	completely disagree	somewhat agree	completely agree	completely disagree	somewhat disagree	yes	2	small town	BSc, BA or equivalent	carer	40000
EPOHQSDFG7SVS8K4B0	Female	43	Prefer not to tell	somewhat agree	somewhat agree	somewhat agree	somewhat disagree	somewhat agree	no	5 or more	city	MSc, MA, PhD or equivalent	part time		I prefer not to tell
EPOHQSBHYC8VLRK4B9	Male	35	higher	completely disagree	completely agree	completely agree	completely disagree	somewhat agree	no	2	small town	MSc, MA, PhD or equivalent	full time	70000
EPOHQSPKBZC6P634B6	Male	65	higher	somewhat disagree	somewhat agree	somewhat agree	completely disagree	somewhat disagree	no	2	city	MSc, MA, PhD or equivalent	full time	20000
EPOHQSSS559443C4B4	Male	39	supervisory	completely disagree	completely agree	completely agree	completely disagree	somewhat disagree	no	2	next to city	School beyond age 16	full time		52,000 - 74,999
EPOHQSMBDWZRFY24B5	Male	42	skilled	completely disagree	somewhat agree	completely agree	somewhat disagree	somewhat disagree	no	2	large/medium town	I prefer not to say	full time	48000
EPOHQSTHLX69NV64B3	Female	52	supervisory	somewhat disagree	somewhat agree	somewhat agree	somewhat disagree	somewhat agree	no	2	small town	School beyond age 16	full time	80000
EPOHQSSW2PLJ9CY4B7	Female	49	Prefer not to tell	completely disagree	completely agree	completely agree	completely disagree	completely agree	no	2	village	School beyond age 16		50000
EPOHQS9F47764SR4B0	Male	71	supervisory	completely disagree	somewhat disagree	somewhat agree	somewhat agree	completely disagree	yes	3	large/medium town	School up to age 16	retired		I prefer not to tell
EPOHQT85P6LFLFB4B6	Male	44	Prefer not to tell	somewhat disagree	somewhat agree	completely agree	somewhat disagree	somewhat disagree	yes	3	village	College degree	part time		I prefer not to tell
EPOHQT8J6SSSHRD4B3	Female	22	supervisory	completely disagree	somewhat agree	completely agree	completely disagree	somewhat disagree	no	2	city	College degree	full time	40000
EPOHQT8JVYV6LGT4B9	Female	67	un-skilled	somewhat agree	somewhat agree	somewhat agree	somewhat disagree	somewhat disagree	no	2	large/medium town	School up to age 16	retired		15,600 - 20,799
EPOHQT6W7W7LHLR4B7	Male	54	skilled	completely disagree	somewhat agree	somewhat agree	somewhat agree	completely disagree	no	1	city	MSc, MA, PhD or equivalent	part time	10000
EPOHQT8V9ZHW6QT4B5	Male	35	supervisory	completely disagree	somewhat agree	completely agree	completely disagree	completely disagree	no	4	large/medium town	College degree	full time	40000
EPOHQT8C3JPW3524B4	Male	45	skilled	somewhat agree	somewhat agree	somewhat agree	somewhat agree	somewhat agree	no	2	village	School beyond age 16	full time		I prefer not to tell
EPOHQT887BDKKCB4B5	Male	25	supervisory	completely disagree	completely agree	completely agree	completely disagree	somewhat agree	no	5 or more	large/medium town	School beyond age 16	full time	75000
EPOHQT9Y4YFW78L4B9	Male	66	Prefer not to tell	somewhat agree	somewhat agree	somewhat agree	somewhat agree	somewhat agree	no	4	large/medium town	MSc, MA, PhD or equivalent	retired	18000
EPOHQTB4NFZ5QGQ4B0	Female	43	un-skilled	completely disagree	somewhat agree	completely agree	somewhat disagree	somewhat agree	yes	4	city	MSc, MA, PhD or equivalent	carer	30000
EPOHQT8YJYTY3MQ4B9	Male	43	higher	completely disagree	somewhat agree	somewhat agree	somewhat disagree	somewhat disagree	yes	4	city	MSc, MA, PhD or equivalent	full time		I prefer not to tell
EPOHQTCBFYHW6N94B4	Male	33	supervisory	completely disagree	completely agree	completely agree	completely disagree	completely agree	no	1	city	BSc, BA or equivalent	full time	25000
EPOHQVJM2Z9PJ4B4B6	Male	43	higher	completely disagree	completely agree	completely agree	completely disagree	completely disagree	no	2	city	MSc, MA, PhD or equivalent	full time	11500
EPOHQVDY3YWH6FK4B0	Female	44	supervisory	completely disagree	somewhat agree	completely disagree	somewhat disagree	somewhat disagree	no	1	city	BSc, BA or equivalent	full time	34900
EPOHQTYBXPSSQY94B5	Male	67	skilled	completely disagree	completely agree	completely agree	completely disagree	completely agree	no	2	small town	School beyond age 16	retired		I prefer not to tell
EPOHQV56N3L33DK4B2	Female	53	Prefer not to tell	completely disagree	completely agree	completely agree	completely disagree	completely agree	yes	4	city	School beyond age 16	retired	30000
EPOHQWRYCS9QMLC4B2	Male	54	higher	completely disagree	completely agree	completely agree	completely disagree	somewhat agree	no	1	city	MSc, MA, PhD or equivalent	full time		I prefer not to tell
EPOHQWCGMJSQCXT4B7	Female	70	higher	somewhat disagree	somewhat agree	somewhat agree	somewhat disagree	somewhat agree	no	2	large/medium town	BSc, BA or equivalent	full time	120000
EPOHQX27C62WTBC4B9	Male	52	higher	completely disagree	somewhat agree	somewhat agree	completely disagree	somewhat agree	no	1	city	College degree	full time	100000
EPOHQX7VTNBTKBF4B6	Male	52	supervisory	completely disagree	somewhat agree	completely agree	somewhat disagree	completely disagree	no	1	city	School up to age 16	full time	20000
EPOHQX62KZ6H8CQ4B8	Male	70	higher	completely disagree	somewhat agree	completely agree	completely disagree	somewhat disagree	yes	2	next to city	BSc, BA or equivalent	retired	30000
EPOHQX7Z24SFKMK4B9	Female	26	higher	completely disagree	completely disagree	completely disagree	somewhat disagree	completely disagree	no	3	next to city	MSc, MA, PhD or equivalent	full time	175000
EPOHQTWPKCFZ92V4B7	Female	35	un-skilled	completely disagree	completely agree	completely agree	somewhat disagree	completely agree	no	1	village	BSc, BA or equivalent	unable	14000
EPOHQXQRQKB2HYF4B3	Male	30	supervisory	completely disagree	completely agree	completely agree	somewhat disagree	somewhat disagree	yes	3	large/medium town	BSc, BA or equivalent	full time	41000
EPOHQYXPFFT8FHN4B5	Male	75	higher	completely disagree	completely agree	completely agree	completely disagree	somewhat disagree	no	2	village	BSc, BA or equivalent	retired	60000
EPOHQYJBGS48HQ74B8	Female	34	supervisory	completely disagree	completely agree	completely agree	completely disagree	somewhat agree	no	2	large/medium town	BSc, BA or equivalent	full time	34000
EPOHQYV4YMTX7YT4B4	Male	71	higher	completely disagree	completely agree	somewhat agree	somewhat disagree	somewhat agree	yes	1	small town	BSc, BA or equivalent	retired	23000
EPOHQX84SDSNHCW4B9	Male	51	higher	completely disagree	somewhat agree	somewhat agree	somewhat disagree	somewhat disagree	no	1	city	BSc, BA or equivalent	full time	75000
EPOHQZM4WLBH6PM4B1	Female	38	higher	completely disagree	somewhat agree	completely agree	completely disagree	somewhat agree	no	2	city	MSc, MA, PhD or equivalent	full time	43600
EPOHR2D58MSV72H4B7	Female	32	supervisory	completely disagree	somewhat agree	completely agree	somewhat disagree	completely disagree	yes	3	city	College degree	part time	20000
EPOHR32TBJG8GDQ4B3	Female	43	higher	completely disagree	somewhat agree	somewhat agree	somewhat agree	somewhat disagree	no	1	city	MSc, MA, PhD or equivalent	full time		I prefer not to tell
EPOHR3477C2X5Z34B3	Female	33	higher	somewhat agree	somewhat agree	somewhat agree	completely disagree	somewhat agree	no	2	village	MSc, MA, PhD or equivalent	full time	60000
EPOHR46RGZJMYH84B4	Male	40	supervisory	completely disagree	somewhat agree	somewhat agree	completely disagree	somewhat disagree	yes	5 or more	village	BSc, BA or equivalent	full time	45000
EPOHR4WVFMC6WH44B6	Female	48	Prefer not to tell	completely disagree	completely agree	completely agree	completely disagree	somewhat agree	yes	2	small town	BSc, BA or equivalent	full time		26,000 - 31,199
EPOHR4GHPXRNL5X4B3	Female	51	supervisory	completely disagree	somewhat agree	completely agree	completely disagree	somewhat disagree	no	1	city	College degree	part time	6500
EPOHR52K3SRSBVB4B6	Male	49	supervisory	somewhat disagree	somewhat agree	somewhat agree	completely disagree	somewhat agree	yes	1	large/medium town	School beyond age 16	full time	18000
EPOHR5C7BHVGKHS4B1	Male	50	higher	somewhat disagree	somewhat agree	somewhat agree	somewhat disagree	somewhat disagree	no	4	next to city	School beyond age 16	full time	38000
EPOHR57FJVGWMKS4B0	Female	23	higher	completely agree	somewhat disagree	somewhat disagree	somewhat agree	completely disagree	no	1	next to city	BSc, BA or equivalent	full time		31,200 - 41,599
EPOHR5TCCRGVD5N4B4	Female	43	supervisory	completely disagree	somewhat agree	somewhat agree	somewhat disagree	somewhat disagree	yes	4	city	School up to age 16	part time	20000
EPOHR6K8QSZYCG34B2	Male	65	higher	completely disagree	somewhat agree	completely agree	completely disagree	somewhat disagree	no	2	village	College degree	retired	30000
EPOHR6VQRGQWRLH4B0	Female	40	un-skilled	completely disagree	completely agree	completely agree	completely disagree	somewhat disagree	no	1	city	BSc, BA or equivalent	full time		10,400 - 15,599
EPOHR64TLD3Y5D64B6	Male	70	higher	somewhat disagree	somewhat agree	somewhat agree	somewhat agree	somewhat disagree	yes	2	city	College degree	retired	26000
EPOHR7L7RX3KPX44B6	Male	48	skilled	completely disagree	somewhat agree	somewhat agree	completely disagree	somewhat disagree	no	3	large/medium town	School up to age 16	full time	30000
EPOHR7JQDKQGJBJ4B4	Male	48	skilled	completely disagree	completely agree	completely agree	somewhat agree	somewhat disagree	no	3	small town	BSc, BA or equivalent	full time		26,000 - 31,199
EPOHR7Q4QJBJZYN4B6	Male	69	higher	completely disagree	completely agree	completely agree	completely disagree	somewhat disagree	yes	2	city	I prefer not to say	retired		I prefer not to tell
EPOHR76BTS36FF54B9	Female	73	higher	completely disagree	somewhat agree	completely agree	completely agree	completely disagree	no	2	next to city	BSc, BA or equivalent	retired	60000
EPOHR7Z73HD94KX4B8	Female	42	un-skilled	completely disagree	somewhat agree	somewhat agree	somewhat disagree	completely disagree	yes	3	next to city	MSc, MA, PhD or equivalent	carer	22000
EPOHR7XVN2CZWX94B0	Male	79	Prefer not to tell	somewhat disagree	somewhat agree	completely agree	completely disagree	completely disagree	yes	2	city	BSc, BA or equivalent	retired		I prefer not to tell
EPOHR86N3P79MNH4B4	Female	68	Prefer not to tell	completely disagree	somewhat agree	somewhat agree	somewhat agree	completely disagree	no	2	small town	College degree	retired	30000
EPOHR8732ZRTNBJ4B9	Male	52	supervisory	completely disagree	completely agree	completely agree	somewhat disagree	somewhat agree	no	4	village	School beyond age 16	full time		41,600 - 51,999
EPOHR86ZDRJWMW44B8	Male	44	supervisory	completely disagree	completely agree	completely agree	completely disagree	somewhat agree	no	2	city	MSc, MA, PhD or equivalent	full time	80000
EPOHR89VNXHNQBL4B7	Female	38	higher	completely disagree	somewhat agree	completely agree	somewhat disagree	completely disagree	no	2	large/medium town	BSc, BA or equivalent	full time		75,000 - 99,999
EPOHR8BXQVR2CFF4B9	Male	30	un-skilled	completely disagree	somewhat agree	somewhat agree	completely disagree	somewhat agree	no	3	large/medium town	School up to age 16	part time		20,800 - 25,999
EPOHR86ML7X2N5C4B6	Male	78	higher	completely disagree	somewhat agree	completely agree	somewhat agree	somewhat disagree	yes	2	small town	I prefer not to say	retired		I prefer not to tell
EPOHR866B88WS474B3	Male	76	un-skilled	completely disagree	completely agree	completely agree	completely disagree	somewhat agree	yes	2	city	School beyond age 16	retired	17700
EPOHR8QL6YMFP2G4B3	Female	43	supervisory	somewhat agree	somewhat agree	somewhat agree	somewhat agree	somewhat agree	no	2	large/medium town	College degree	full time	40000
EPOHR99X37CFSMP4B2	Male	49	supervisory	completely disagree	completely agree	completely agree	completely disagree	somewhat disagree	no	2	large/medium town	BSc, BA or equivalent	full time	87000
EPOHRCL5CTT5HW64B1	Female	70	higher	completely disagree	somewhat agree	completely agree	completely disagree	somewhat agree	yes	1	village	BSc, BA or equivalent	retired	15000
EPOHRD93K6G7CVH4B1	Female	35	higher	completely disagree	somewhat agree	completely agree	completely disagree	somewhat disagree	no	1	city	BSc, BA or equivalent	full time		I prefer not to tell
EPOHRDF3GC8X4LT4B1	Female	65	higher	completely disagree	somewhat agree	somewhat agree	somewhat disagree	somewhat disagree	yes	1	next to city	BSc, BA or equivalent	retired		I prefer not to tell
EPOHRCLWG77DZGS4B2	Female	53	skilled	somewhat disagree	somewhat agree	somewhat agree	completely disagree	somewhat disagree	yes	1	large/medium town	BSc, BA or equivalent	part time	15000
EPOHRFD3TRST8PL4B8	Male	67	supervisory	completely disagree	somewhat agree	completely agree	completely disagree	somewhat agree	yes	2	city	I prefer not to say	full time		I prefer not to tell
EPOHRBTCJ3RNPGT4B1	Male	30	supervisory	completely disagree	completely agree	completely agree	completely disagree	somewhat agree	no	3	large/medium town	College degree	full time		41,600 - 51,999
EPOHRFCJJCPDDVZ4B4	Male	30	supervisory	somewhat agree	somewhat agree	somewhat agree	somewhat disagree	somewhat agree	no	5 or more	city	MSc, MA, PhD or equivalent	full time		I prefer not to tell
EPOHRFJCBBZXW7X4B1	Male	38	supervisory	completely disagree	completely agree	completely agree	completely disagree	somewhat disagree	no	2	large/medium town	College degree	full time	60000
EPOHRFKB59X8MFV4B0	Male	71	higher	completely disagree	completely agree	completely agree	completely disagree	somewhat disagree	yes	2	small town	School beyond age 16	part time	35000
EPOHR8ZQNYPRXBT4B3	Male	36	supervisory	completely disagree	completely agree	completely agree	completely disagree	completely disagree	yes	2	city	College degree	full time	30000
EPOHRL6BWS9PSG34B6	Male	35	supervisory	somewhat disagree	somewhat agree	completely agree	somewhat disagree	somewhat disagree	no	3	city	College degree	full time	60000
EPOHRL5CT44MG9H4B3	Male	77	higher	completely disagree	somewhat agree	completely agree	completely disagree	completely disagree	yes	2	small town	College degree	retired	28000
EPOHRLLMJ6LRT5J4B5	Male	29	supervisory	completely disagree	somewhat agree	completely agree	somewhat agree	somewhat disagree	yes	2	city	BSc, BA or equivalent	full time	22000
EPOHRLF87KZRYZ94B2	Female	30	supervisory	completely disagree	completely agree	completely agree	completely disagree	somewhat disagree	yes	3	city	MSc, MA, PhD or equivalent	full time	50000
EPOHRLZT2SPRFXS4B3	Male	75	supervisory	completely disagree	somewhat agree	somewhat agree	completely disagree	somewhat disagree	yes	2	small town	College degree	retired		26,000 - 31,199
EPOHRMPSBWRVT324B1	Female	29	skilled	completely disagree	completely disagree	somewhat disagree	completely disagree	somewhat disagree	yes	3	next to city	School beyond age 16	full time		20,800 - 25,999
EPOHRL6LBH69TFX4B7	Female	32	Prefer not to tell	completely disagree	somewhat agree	completely agree	somewhat agree	somewhat disagree	yes	5 or more	next to city	College degree	carer		I prefer not to tell
EPOHRN6VJVVRCCM4B1	Female	33	supervisory	completely disagree	somewhat agree	somewhat agree	somewhat disagree	completely disagree	yes	2	large/medium town	BSc, BA or equivalent	part time		10,400 - 15,599
EPOHRN47QNM52PX4B5	Male	76	supervisory	completely disagree	somewhat agree	completely agree	somewhat disagree	somewhat agree	no	2	small town	I prefer not to say	retired	13000
EPOHRN8GWN6JZYB4B5	Male	71	higher	completely disagree	somewhat agree	completely agree	completely disagree	somewhat agree	no	2	city	MSc, MA, PhD or equivalent	retired	85000
EPOHRN6WYF47Z7K4B7	Female	20	supervisory	completely disagree	completely agree	completely agree	somewhat disagree	completely disagree	no	2	large/medium town	School up to age 16	full time	30000
EPOHRPMNLH6SS494B6	Female	32	supervisory	somewhat agree	somewhat agree	somewhat agree	somewhat agree	somewhat agree	no	2	city	College degree	part time		31,200 - 41,599
EPOHRPSV7TJ6BJ94B7	Male	70	supervisory	completely disagree	somewhat agree	completely agree	completely disagree	somewhat disagree	no	2	city	College degree	retired		41,600 - 51,999
EPOHRPT222C7GP34B0	Female	67	un-skilled	completely disagree	completely agree	completely agree	completely disagree	completely disagree	yes	2	next to city	School up to age 16	retired		15,600 - 20,799
EPOHRPQTW88Z8G54B0	Female	34	supervisory	completely disagree	completely agree	completely agree	completely disagree	completely disagree	no	1	small town	BSc, BA or equivalent	full time	21500
EPOHRS9HLLVNVJJ4B3	Male	66	un-skilled	completely disagree	somewhat agree	completely agree	completely disagree	somewhat agree	yes	2	city	School beyond age 16	part time	20000
EPOHRSRKJNTDKSL4B9	Male	33	supervisory	completely disagree	somewhat agree	completely agree	completely disagree	somewhat agree	no	2	city	BSc, BA or equivalent	full time	100000
EPOHRSXWK9TCDT64B4	Male	75	higher	completely disagree	completely agree	completely agree	completely disagree	completely agree	no	2	city	BSc, BA or equivalent	retired	40000
EPOHRVJ8D96MXVL4B2	Male	78	Prefer not to tell	completely disagree	completely agree	completely agree	completely disagree	somewhat agree	no	2	rural	School beyond age 16	retired	30000
EPOHRTPBHZ563JT4B5	Male	74	supervisory	completely disagree	completely agree	completely agree	completely disagree	somewhat disagree	no	2	village	School up to age 16	retired		I prefer not to tell
EPOHRVBK38CLXVT4B1	Male	71	higher	completely disagree	somewhat agree	completely agree	somewhat disagree	somewhat disagree	no	2	next to city	College degree	retired	40000
EPOHRW7GKXLVSL94B8	Male	68	higher	completely disagree	completely agree	completely agree	completely disagree	somewhat agree	no	2	small town	BSc, BA or equivalent	retired		I prefer not to tell
EPOHRX6TDN4QX524B3	Male	69	Prefer not to tell	completely disagree	completely disagree	completely disagree	somewhat disagree	completely disagree	no	1	large/medium town	I prefer not to say	retired		I prefer not to tell
EPOHRZYLKZMJN7L4B3	Female	29	supervisory	completely disagree	completely agree	completely agree	somewhat agree	somewhat agree	yes	4	rural	School beyond age 16	part time	50000
EPOHS2C3JWBYXWG4B3	Male	79	higher	somewhat disagree	somewhat agree	somewhat agree	somewhat disagree	somewhat disagree	yes	2	rural	BSc, BA or equivalent	retired	28400
EPOHS3H48JGSVJP4B0	Male	554	higher	completely disagree	somewhat agree	completely agree	completely disagree	completely agree	no	3	city	BSc, BA or equivalent	full time	70000
EPOHS2T9P6PPNV84B6	Male	68	higher	completely disagree	somewhat agree	completely agree	completely disagree	somewhat disagree	yes	2	small town	College degree	retired	28000
EPOHS3V9WX3X4KV4B3	Male	65	higher	completely disagree	somewhat agree	completely agree	completely disagree	somewhat agree	yes	2	small town	BSc, BA or equivalent	retired	33000
EPOHS47G8DVYVJY4B7	Female	26	supervisory	somewhat disagree	somewhat agree		completely disagree	somewhat disagree	no	2	city	BSc, BA or equivalent	part time	10000
EPOHS6L4JYCFK674B5	Female	29	higher	completely disagree	completely agree	completely agree	completely disagree	somewhat disagree	no	2	next to city	MSc, MA, PhD or equivalent	full time	45000
EPOHS6MJVSSPQ2M4B1	Female	34	supervisory	completely disagree	completely agree	completely agree	completely disagree	completely disagree	yes	3	village	I prefer not to say	full time	40000
EPOHSC324563CPY4B3	Female	81	un-skilled	completely disagree	completely agree	completely agree	somewhat agree	somewhat disagree	no	1	village	College degree	retired	25000
EPOHSH7WPR9D9W94B0	Female	20	skilled	completely disagree	completely agree	completely agree	completely disagree	completely agree	no	3	city	BSc, BA or equivalent	part time	35000
EPOHSHHFWV4FFSF4B5	Female	30	higher	somewhat agree	somewhat agree	completely agree	somewhat agree	somewhat agree	yes	3	city	BSc, BA or equivalent	full time	85000
EPOHSHKCYQ3GQRH4B0	Female	29	un-skilled	completely disagree	somewhat agree	somewhat agree	completely disagree	somewhat disagree	yes	4	village	College degree	carer		5,200 - 10,399
EPOHSHKBQWM573V4B2	Female	29	supervisory	completely disagree	completely agree	completely agree	completely disagree	somewhat disagree	yes	3	small town	MSc, MA, PhD or equivalent	full time	66666
EPOHSJ3TVPLBZQX4B6	Female	25	Prefer not to tell	completely disagree	somewhat agree	completely agree	completely disagree	completely disagree	yes	3	rural	MSc, MA, PhD or equivalent	carer	16000
EPOHSJVX7679J7P4B6	Female	23	supervisory	somewhat disagree	somewhat agree	completely agree	completely disagree	somewhat agree	yes	3	city	College degree	carer		15,600 - 20,799
EPOHSLBY6NM7TPJ4B2	Female	34	supervisory	completely disagree	somewhat agree	somewhat agree	somewhat disagree	somewhat disagree	no	1	rural	College degree	full time	25000
EPOHSLC6Y23P3PF4B6	Female	25	un-skilled	completely disagree	completely agree	completely agree	completely disagree	completely agree	no	2	next to city	College degree	registered unemployed	4000
EPOHSLBTCD4CF6T4B7	Male	22	Prefer not to tell	completely disagree	completely agree	completely agree	completely disagree	somewhat disagree	no	1	city	BSc, BA or equivalent	student	10000
EPOHSMP9HB8WWNH4B8	Male	29	supervisory	completely disagree	somewhat agree	completely agree	completely disagree	somewhat agree	no	2	city	BSc, BA or equivalent	full time	26000
EPOHSN7YPVPVJRB4B7	Male	29	supervisory	completely agree	completely agree	completely agree	somewhat disagree	somewhat agree	yes	4	city	MSc, MA, PhD or equivalent	full time	60000
EPOHSPPLWP2RWXH4B6	Female	20	Prefer not to tell	completely disagree	somewhat agree	completely agree	completely disagree	somewhat agree	no	2	large/medium town	BSc, BA or equivalent	student	30000
EPOHSN5Y4K6WTQJ4B8	Female	26	un-skilled	completely disagree	completely agree	completely agree	somewhat disagree	somewhat disagree	no	3	city	MSc, MA, PhD or equivalent	student	28000
EPOHSR26SGV2QRT4B8	Female	31	supervisory	completely disagree	somewhat agree	completely agree	completely disagree	somewhat agree	no	3	rural	School beyond age 16	full time		I prefer not to tell
EPOHSSJYGSVCBMQ4B8	Female	33	supervisory	completely disagree	completely agree	completely agree	completely disagree	somewhat agree	no	2	village	BSc, BA or equivalent	full time		26,000 - 31,199
EPOHSXY3VLLTYKB4B7	Female	27	supervisory	somewhat disagree	somewhat agree	somewhat agree	completely disagree	somewhat agree	no	3	city	MSc, MA, PhD or equivalent	part time	10000
EPOHSTMXS6623NZ4B5	Male	19	Prefer not to tell	completely disagree	somewhat agree	somewhat agree	completely disagree	somewhat disagree	no	3	city	School beyond age 16	student	12000
EPOHSZXJLVMN78M4B5	Female	25	un-skilled	completely disagree	completely agree	completely agree	somewhat disagree	somewhat agree	no	2	city	BSc, BA or equivalent	student		26,000 - 31,199
EPOHTBZ7CK6FHL34B1	Female	32	supervisory	completely disagree	completely agree	completely agree	completely disagree	somewhat disagree	no	1	city	BSc, BA or equivalent	full time		I prefer not to tell
EPOHTCL87XWB8RB4B8	Female	25	supervisory	completely disagree	somewhat agree	somewhat agree	completely disagree	somewhat disagree	no	2	city	BSc, BA or equivalent	full time		I prefer not to tell
EPOHTDG95F93VYQ4B0	Male	33	supervisory	completely disagree	completely agree	completely agree	completely disagree	somewhat agree	yes	3	next to city	MSc, MA, PhD or equivalent	full time	30700
EPOHTFPVHYHWPNR4B3	Female	21	un-skilled	completely disagree	completely agree	completely agree	somewhat disagree	somewhat agree	no	2	city	College degree	student		I prefer not to tell
EPOHTGSYCPWYST24B7	Female	34	skilled	completely disagree	somewhat agree	somewhat agree	completely disagree	somewhat agree	no	2	rural	School up to age 16	full time	18000
EPOHTNTYG23WPHZ4B9	Female	23	un-skilled	completely disagree	somewhat agree	completely agree	somewhat disagree	somewhat disagree	no	2	city	BSc, BA or equivalent	part time		15,600 - 20,799
EPOHTPD9XF6F8R54B9	Male	27	supervisory	completely disagree	completely agree	completely agree	completely disagree	somewhat agree	no	3	city	BSc, BA or equivalent	full time		75,000 - 99,999
EPOHTVDYRBL39Z64B7	Male	34	supervisory	completely disagree	somewhat agree	completely agree	completely disagree	somewhat agree	no	2	city	MSc, MA, PhD or equivalent	part time	35000
EPOHTYDP7XZVLBK4B7	Female	33	supervisory	completely disagree	completely agree	completely agree	completely disagree	somewhat disagree	yes	4	city	BSc, BA or equivalent	full time	90000
EPOHXPF2W86PG654B3	Female	18	un-skilled	completely agree	somewhat agree	completely agree	completely agree	completely agree	no	3	large/medium town	School beyond age 16	part time		26,000 - 31,199
EPOHXQ4RNQ827CX4B6	Female	29	supervisory	completely disagree	somewhat agree	completely agree	completely disagree	completely disagree	yes	3	city	College degree	part time	15000
EPOHXQ8VB3CSGCB4B9	Male	27	Prefer not to tell	somewhat agree	somewhat agree	somewhat agree	somewhat agree	somewhat agree	no	2	city	I prefer not to say	registered unemployed		I prefer not to tell
EPOHXPPY3HVSDS84B4	Female	21	un-skilled	completely disagree	completely agree	completely agree	completely disagree	somewhat disagree	no	3	city	BSc, BA or equivalent	student		I prefer not to tell
EPOHXRT4NRK7C674B5	Female	23	skilled	completely disagree	somewhat agree	somewhat agree	completely disagree	somewhat agree	no	2	city	College degree	full time	9000
EPOHXRT47N9325Y4B0	Female	27	supervisory	completely disagree	completely agree	completely agree	completely disagree	somewhat agree	no	2	next to city	MSc, MA, PhD or equivalent	full time	60000
EPOHXSHKHHXH22B4B1	Female	25	un-skilled	completely disagree	completely agree	completely agree	completely disagree	somewhat agree	no	2	city	BSc, BA or equivalent	student	10000
EPOHXSMW3X9TM6W4B2	Female	30	supervisory	completely disagree	somewhat agree	completely agree	somewhat disagree	completely disagree	no	2	city	BSc, BA or equivalent	full time	41000
EPOHXST2VF2Z74B4B8	Female	29	supervisory	completely disagree	completely agree	completely agree	completely disagree	somewhat agree	yes	5 or more	city	BSc, BA or equivalent	part time	28000
EPOHXSZ3795GSW84B7	Female	22	Prefer not to tell	somewhat disagree	somewhat agree	somewhat agree	somewhat disagree	somewhat disagree	no	2	large/medium town	BSc, BA or equivalent	student		I prefer not to tell
EPOHXV87L3M3ZPD4B0	Female	24	higher	completely disagree	somewhat agree	completely agree	completely disagree	somewhat agree	no	2	city	MSc, MA, PhD or equivalent	full time	60000
EPOHXXK8BFBJ5K74B5	Female	24	skilled	somewhat disagree	somewhat agree	somewhat agree	somewhat agree	somewhat disagree	no	2	city	BSc, BA or equivalent	full time		20,800 - 25,999
EPOHY2873WMDBXQ4B3	Male	28	supervisory	completely disagree	completely agree	completely agree	completely disagree	somewhat agree	no	1	city	MSc, MA, PhD or equivalent	full time	20000
EPOHY48K8SGQ4G34B6	Female	34	un-skilled	completely disagree	somewhat agree	somewhat agree	completely disagree	somewhat agree	yes	3	large/medium town	BSc, BA or equivalent	carer	15000
EPOHY8B6MNZ4XWG4B2	Female	30	un-skilled	completely disagree	completely agree	somewhat agree	somewhat disagree	completely disagree	yes	3	large/medium town	School beyond age 16	part time	38000
EPOHY9Q3KDZQQ6W4B4	Female	21	supervisory	completely disagree	completely agree	completely agree	completely disagree	somewhat disagree	no	2	large/medium town	BSc, BA or equivalent	student	10000
EPOHYFWTCHQH8CW4B4	Female	23	supervisory	completely disagree	completely agree	completely agree	completely disagree	completely agree	no	2	city	I prefer not to say	part time		I prefer not to tell
EPOHYL8HGXPXGPM4B4	Female	28	un-skilled	completely disagree	somewhat agree	somewhat agree	completely disagree	somewhat disagree	no	5 or more	city	BSc, BA or equivalent	part time		15,600 - 20,799
EPOHYLRTPZQ9Z7Y4B8	Female	33	higher	completely disagree	somewhat agree	somewhat agree	somewhat disagree	somewhat agree	yes	3	city	BSc, BA or equivalent	carer		I prefer not to tell
EPOHYM54TXNB5DG4B0	Female	22	un-skilled	completely disagree	completely agree	completely agree	completely disagree	somewhat disagree	no	1	city	BSc, BA or equivalent	student		Up to 5,199
EPOHYNKLJ6T6T4K4B9	Female	33	supervisory	completely disagree	completely agree	completely agree	completely disagree	completely disagree	yes	5 or more	large/medium town	College degree	part time	35000
EPOHYNX93B9MWRB4B0	Female	34	supervisory	completely disagree	somewhat agree	completely agree	completely disagree	somewhat agree	no	1	large/medium town	College degree	full time	22502
EPOHYNNX2NXJXBQ4B4	Female	31	supervisory	completely disagree	somewhat agree	completely agree	somewhat agree	somewhat disagree	yes	2	city	BSc, BA or equivalent	full time	25000
EPOHYNZ5824WMNM4B1	Female	30	supervisory	completely disagree	completely agree	completely agree	completely disagree	somewhat agree	no	1	large/medium town	MSc, MA, PhD or equivalent	full time	30000
EPOHYP468W27YP54B9	Female	25	Prefer not to tell	completely disagree	somewhat agree	completely disagree	somewhat disagree	somewhat disagree	no	2	next to city	I prefer not to say	unemployed		I prefer not to tell
EPOHYNV3BCNPXV84B5	Female	30	higher	completely disagree	somewhat disagree	somewhat agree	completely agree	somewhat agree	no	1	large/medium town	I prefer not to say	full time		I prefer not to tell
EPOHYW29KQTKTRB4B4	Female	29	supervisory	completely disagree	completely disagree	completely disagree	completely agree	completely disagree	yes	3	city	College degree	part time	19000
EPOHYWZVLZJKJXP4B2	Female	22	un-skilled	completely disagree	somewhat agree	completely agree	completely disagree	somewhat disagree	yes	1	city	College degree	student		Up to 5,199
EPOHYXG68QTQ8H94B4	Female	21	un-skilled	completely disagree	completely agree	completely agree	completely disagree	somewhat agree	no	5 or more	small town	School up to age 16	part time		5,200 - 10,399
EPOHYX46XV5DKSH4B2	Female	22	un-skilled	somewhat disagree	somewhat agree	somewhat agree	somewhat agree	somewhat disagree	no	4	city	I prefer not to say	student		Up to 5,199
EPOHYY56GWV39M34B9	Female	32	Prefer not to tell	completely disagree	completely agree	completely agree	completely disagree	completely disagree	yes	3	city	BSc, BA or equivalent	carer	18000
EPOHYYHV943R5Y24B2	Female	29	un-skilled	somewhat disagree	somewhat agree	somewhat agree	somewhat disagree	somewhat agree	yes	4	large/medium town	School beyond age 16	part time		20,800 - 25,999
EPOHYZ4R9S9D2NX4B8	Female	19	higher	completely disagree	completely agree	completely agree	somewhat disagree	somewhat agree	no	3	city	BSc, BA or equivalent	student	37000
EPOHYZB52LL284D4B9	Female	20	un-skilled	completely disagree	completely agree	completely agree	completely disagree	somewhat agree	no	2	large/medium town	BSc, BA or equivalent	student	15000
EPOHYZ8TJ2DB8284B2	Female	21	higher	completely disagree	completely agree	completely agree	completely disagree	somewhat agree	no	2	large/medium town	BSc, BA or equivalent	student		10,400 - 15,599
EPOHZ26CH4BR46J4B6	Female	28	supervisory	completely disagree	completely agree	completely agree	completely disagree	somewhat disagree	no	4	next to city	MSc, MA, PhD or equivalent	registered unemployed		I prefer not to tell
EPOHZ2NTS9549KP4B6	Female	28	Prefer not to tell	completely disagree	completely agree	completely agree	completely disagree	somewhat agree	no	2	large/medium town	BSc, BA or equivalent	student	22000
EPOHZ333J93KLLZ4B9	Female	19	Prefer not to tell	somewhat disagree	somewhat agree	somewhat agree	somewhat disagree	somewhat disagree	no	4	village	BSc, BA or equivalent	student		26,000 - 31,199
EPOHZ2RN2RKYDWK4B3	Female	26	un-skilled	completely disagree	completely agree	completely agree	completely disagree	somewhat agree	no	2	large/medium town	BSc, BA or equivalent	unemployed	20000
EPOHZ4G4CK8PJR24B2	Female	21	un-skilled	completely disagree	completely agree	somewhat agree	completely disagree	somewhat disagree	no	4	rural	School up to age 16	casual	50000
EPOHZ4GPBY9SZT24B0	Female	20	supervisory	completely disagree	somewhat agree	completely disagree	somewhat disagree	somewhat disagree	no	2	next to city	School beyond age 16	full time		26,000 - 31,199
EPOHZ5ZB8VTPQDP4B3	Female	29	supervisory	completely disagree	completely agree	completely agree	somewhat disagree	somewhat disagree	no	1	city	MSc, MA, PhD or equivalent	full time	40000
EPOHZ5Z9LD9VGXP4B9	Female	27	supervisory	completely disagree	completely agree	completely agree	completely disagree	somewhat disagree	no	2	small town	College degree	full time	19000
EPOHZ6KYQTYKKRH4B6	Female	27	Prefer not to tell	somewhat disagree	somewhat agree	somewhat agree	somewhat disagree	somewhat agree	no	3	city	College degree	unemployed		I prefer not to tell
EPOHZ6SCNS5L72H4B9	Female	27	supervisory	completely disagree	somewhat agree	completely agree	completely disagree	somewhat disagree	no	1	city	MSc, MA, PhD or equivalent	full time	28000
EPOHZ6VVR89GGJL4B5	Female	20	supervisory	somewhat agree	somewhat disagree	somewhat agree	somewhat agree	somewhat agree	no	4	next to city	BSc, BA or equivalent	student		52,000 - 74,999
EPOHZ76TR9TX3BD4B9	Female	18	supervisory	completely disagree	completely agree	completely agree	completely disagree	completely agree	yes	5 or more	next to city	College degree	part time	45000
EPOHZ6S8K6B8HFT4B1	Female	34	supervisory	completely disagree	somewhat agree	completely agree	completely disagree	somewhat agree	no	1	city	School beyond age 16	full time	17500
EPOHZ848NLLBCJ74B1	Female	27	Prefer not to tell	completely disagree	completely agree	completely agree	completely disagree	completely agree	no	2	city	MSc, MA, PhD or equivalent	unemployed	90000
EPOHZ6ZW77DHTYQ4B8	Female	22	un-skilled	completely disagree	somewhat agree	completely agree	somewhat disagree	somewhat disagree	no	3	small town	School beyond age 16	unable	35000
EPOHZ7YP8Q8K7TD4B7	Female	20	Prefer not to tell	completely disagree	completely agree	completely agree	completely disagree	somewhat disagree	no	3	city	BSc, BA or equivalent	student		I prefer not to tell
EPOHZ9GLJD94HBP4B3	Female	31	Prefer not to tell	completely disagree	completely agree	completely agree	completely disagree	completely agree	yes	3	village	School beyond age 16	part time		31,200 - 41,599
EPOHZBGKQRQ9JNN4B2	Female	25	Prefer not to tell	completely disagree	somewhat agree	somewhat agree	completely disagree	somewhat disagree	no	3	city	College degree	student		5,200 - 10,399
EPOHZBLVBRW2CK44B3	Female	26	un-skilled	completely disagree	somewhat agree	completely agree	somewhat disagree	somewhat disagree	yes	4	small town	School beyond age 16	student	20000
EPOHZBN5K3XHV3T4B3	Female	20	un-skilled	somewhat disagree	somewhat agree	completely agree	somewhat agree	somewhat disagree	no	2	city	College degree	student		Up to 5,199
EPOHZB3GSW622974B4	Female	22	Prefer not to tell	completely disagree	completely agree	completely agree	completely disagree	somewhat agree	no	3	next to city	BSc, BA or equivalent	student		20,800 - 25,999
EPOHZDZJZ6YYLJG4B6	Female	23	un-skilled	completely disagree	somewhat agree	completely agree	somewhat disagree	somewhat agree	no	2	large/medium town	School beyond age 16	unable		26,000 - 31,199
EPOHZJDDJTG7F634B4	Female	25	supervisory	completely disagree	completely agree	completely agree	completely disagree	somewhat agree	no	2	city	MSc, MA, PhD or equivalent	student	31000
EPOHZQ32JQK83664B4	Female	34	supervisory	completely disagree	completely agree	completely agree	completely disagree	somewhat disagree	no	2	city	MSc, MA, PhD or equivalent	full time	60000
EPOHZSXJP6Q856S4B6	Female	21	Prefer not to tell	completely disagree	completely agree	completely agree	completely disagree	completely agree	no	4	city	BSc, BA or equivalent	student		52,000 - 74,999
EPOHZVVPS54L5VQ4B2	Female	33	higher	completely disagree	completely agree	completely agree	completely disagree	somewhat agree	no	1	small town	MSc, MA, PhD or equivalent	full time	22000
EPOHZWKF7497M544B3	Female	22	Prefer not to tell	completely disagree	somewhat agree	completely agree	completely disagree	somewhat agree	no	2	city	BSc, BA or equivalent	student		I prefer not to tell
EPOHZX3TLPXC4964B1	Female	27	higher	completely disagree	somewhat agree	somewhat agree	somewhat disagree	somewhat agree	no	1	rural	BSc, BA or equivalent	full time	28000
EPOHZX3M9GR2ZKH4B9	Female	24	supervisory	completely disagree	completely agree	completely agree	somewhat disagree	somewhat disagree	no	2	city	MSc, MA, PhD or equivalent	full time	14000
EPOHZXCB5KJG7QW4B4	Female	33	higher	completely disagree	completely agree	completely agree	completely disagree	somewhat agree	yes	3	next to city	BSc, BA or equivalent	part time	80000
EPOHZZGXJRRFH5P4B5	Female	32	higher	somewhat disagree	somewhat agree	somewhat agree	somewhat disagree	somewhat disagree	yes	3	city	BSc, BA or equivalent	full time	46000
EPOJ2264ZFRC6JD4B5	Female	32	supervisory	completely disagree	completely disagree	completely disagree	completely disagree	completely disagree	no	2	village	BSc, BA or equivalent	full time		26,000 - 31,199
EPOHZZRSSH5FKCM4B3	Female	28	skilled	completely disagree	somewhat agree	completely agree	completely disagree	somewhat agree	no	3	large/medium town	School beyond age 16	unable	30000
EPOJ23LQ6W67Z9M4B4	Female	18	Prefer not to tell	completely disagree	somewhat agree	completely agree	completely disagree	somewhat agree	no	4	city	BSc, BA or equivalent	student		10,400 - 15,599
EPOJ23RP7X9QKML4B9	Female	19	un-skilled	completely disagree	completely agree	completely agree	completely disagree	completely agree	no	5 or more	village	College degree	student		I prefer not to tell
EPOJ28MRRNFVXMS4B7	Female	29	Prefer not to tell	somewhat agree	somewhat disagree	somewhat disagree	somewhat disagree	somewhat agree	yes	4	large/medium town	College degree	carer		I prefer not to tell
EPOJ28N3S8KBBK64B6	Female	33	un-skilled	completely disagree	somewhat agree	somewhat agree	somewhat disagree	completely disagree	yes	3	next to city	BSc, BA or equivalent	part time	34000
EPOJ28QXNHCMKFG4B5	Female	31	supervisory	completely disagree	completely agree	completely agree	completely disagree	somewhat disagree	yes	3	large/medium town	BSc, BA or equivalent	part time	18000
EPOJ2DB4SB27QBV4B4	Female	18	un-skilled	completely agree	somewhat disagree	completely disagree	somewhat disagree	completely agree	no	4	large/medium town	BSc, BA or equivalent	student		I prefer not to tell
EPOJ2D9X375B9XF4B5	Female	25	supervisory	completely disagree	completely agree	completely agree	completely disagree	completely agree	no	3	large/medium town	BSc, BA or equivalent	full time	69000
EPOJ2DQ53LZZVY44B4	Female	29	supervisory	completely disagree	somewhat agree	completely agree	somewhat disagree	completely disagree	no	2	village	College degree	full time	58000
EPOJ2DTXJ8C8G5J4B4	Female	31	higher	completely disagree	somewhat agree	somewhat agree	completely disagree	somewhat agree	yes	3	small town	BSc, BA or equivalent	full time	39000
EPOJ2GBW5878MNK4B5	Female	28	supervisory	somewhat disagree	somewhat agree	somewhat agree	somewhat disagree	somewhat disagree	no	2	city	BSc, BA or equivalent	full time	40000
EPOJ2GCPY73T8LX4B1	Male	21	higher	completely disagree	completely agree	completely agree	completely disagree	somewhat disagree	yes	4	city	BSc, BA or equivalent	part time		41,600 - 51,999
EPOJ2GPJMLGYGKK4B7	Female	22	supervisory	completely disagree	somewhat agree	somewhat agree	completely disagree	somewhat agree	no	2	city	BSc, BA or equivalent	full time	17000
EPOJ2GRTSDT6DJR4B4	Female	32	higher	completely disagree	somewhat agree	completely agree	completely disagree	somewhat disagree	yes	3	city	MSc, MA, PhD or equivalent	part time	40000
EPOJ2H7RV89C8PM4B1	Female	23	un-skilled	completely disagree	completely agree	completely agree	completely disagree	somewhat disagree	no	4	city	BSc, BA or equivalent	registered unemployed		31,200 - 41,599
EPOJ2HCMNDBDY9V4B3	Female	32	higher	completely disagree	completely agree	completely agree	somewhat disagree	somewhat disagree	yes	3	city	College degree	carer	70000
EPOJ2J25DFPTG9L4B9	Female	31	supervisory	completely disagree	somewhat agree	completely agree	completely disagree	somewhat disagree	no	2	next to city	BSc, BA or equivalent	full time	60000
EPOJ2J7XG5H3KPY4B5	Female	23	skilled	completely disagree	completely agree	completely agree	completely disagree	somewhat agree	no	2	rural	BSc, BA or equivalent	full time	9000
EPOJ2J2LGVH7DW24B1	Female	28	supervisory	completely disagree	completely agree	completely agree	completely disagree	somewhat disagree	no	1	city	BSc, BA or equivalent	full time		15,600 - 20,799
EPOJ2JFLNDV32KS4B8	Female	23	un-skilled	completely disagree	completely agree	completely agree	completely disagree	somewhat agree	no	3	large/medium town	College degree	part time		I prefer not to tell
EPOJ2JDCWGDZ8JK4B2	Female	23	supervisory	completely disagree	completely agree	completely agree	completely disagree	somewhat disagree	no	1	next to city	MSc, MA, PhD or equivalent	student		Up to 5,199
EPOJ2JS3TZKYPT54B1	Female	32	un-skilled	completely disagree	somewhat agree	completely agree	completely disagree	somewhat agree	no	1	city	BSc, BA or equivalent	unable		5,200 - 10,399
EPOJ2K7Y3QDYNFM4B3	Female	18	Prefer not to tell	completely disagree	somewhat agree	somewhat agree	somewhat disagree	completely agree	no	1	village	School beyond age 16	student		I prefer not to tell
EPOJ2KCMDZ6RQZY4B1	Female	34	higher	somewhat disagree	somewhat agree	somewhat agree	somewhat agree	somewhat agree	yes	3	next to city	School beyond age 16	full time	50000
EPOJ2KHNC3T9QHZ4B4	Female	25	supervisory	completely disagree	somewhat agree	completely agree	completely disagree	somewhat agree	no	3	city	MSc, MA, PhD or equivalent	full time		I prefer not to tell
EPOJ2LH58WKBXGT4B3	Female	28	higher	completely disagree	completely agree	completely agree	completely disagree	somewhat disagree	no	3	city	MSc, MA, PhD or equivalent	full time	90000
EPOJ2LDTL7QKQXB4B3	Female	22	Prefer not to tell	completely disagree	somewhat agree	completely agree	somewhat disagree	somewhat agree	no	3	large/medium town	BSc, BA or equivalent	student		31,200 - 41,599
EPOJ2KPZ6R6FGTN4B4	Female	29	un-skilled	completely disagree	somewhat agree	somewhat agree	somewhat agree	somewhat agree	no	3	next to city	BSc, BA or equivalent	unable		Up to 5,199
EPOJ2PJXBJRNMTP4B5	Female	30	Prefer not to tell	completely disagree	somewhat agree	somewhat agree	completely disagree	somewhat agree	yes	4	large/medium town	BSc, BA or equivalent	carer	23000
EPOJ2QBS6KBMYDZ4B6	Female	20	skilled	completely disagree	completely agree	completely agree	completely disagree	somewhat disagree	no	2	large/medium town	BSc, BA or equivalent	student	10000
EPOJ2P7NNSYW8BK4B4	Female	31	Prefer not to tell	completely disagree	somewhat agree	somewhat agree	completely disagree	somewhat disagree	no	4	large/medium town	College degree	unable	30000
EPOJ2QP7LDFJ7VT4B3	Female	32	supervisory	somewhat disagree	completely agree	completely agree	somewhat disagree	somewhat disagree	no	2	village	BSc, BA or equivalent	full time	55000
EPOJ2QN5YW73C874B1	Female	23	un-skilled	somewhat disagree	somewhat agree	somewhat agree	somewhat disagree	somewhat agree	yes	3	large/medium town	College degree	part time	16000
EPOJ2QSTKN4MSL64B2	Female	19	skilled	completely disagree	somewhat agree	completely agree	completely disagree	completely disagree	no	5 or more	next to city	School beyond age 16	student		I prefer not to tell
EPOJ2QRVGM6S2M44B7	Female	32	un-skilled	completely disagree	completely agree	completely agree	completely disagree	somewhat disagree	yes	4	village	BSc, BA or equivalent	carer	30000
EPOJ2QVLXNRCBPY4B8	Female	27	un-skilled	completely disagree	somewhat agree	completely agree	completely disagree	completely agree	no	3	city	MSc, MA, PhD or equivalent	unemployed		I prefer not to tell
EPOJ2QW7GW3TB3Y4B2	Female	24	supervisory	completely disagree	somewhat agree	completely agree	completely disagree	somewhat disagree	no	2	city	BSc, BA or equivalent	student		I prefer not to tell
EPOJ2QWD3PWHR764B4	Female	26	un-skilled	completely disagree	somewhat agree	completely agree	completely disagree	completely disagree	no	1	large/medium town	School beyond age 16	full time		15,600 - 20,799
EPOJ2R5WXSN7J2H4B8	Female	26	un-skilled	completely disagree	somewhat agree	completely agree	somewhat disagree	completely disagree	no	4	city	College degree	part time		I prefer not to tell
EPOJ2R72CF8H7WL4B1	Female	21	Prefer not to tell	completely disagree	somewhat agree	completely agree	completely disagree	somewhat agree	no	4	city	BSc, BA or equivalent	student		I prefer not to tell
EPOJ2RJW9S7LS3F4B8	Female	34	un-skilled	completely disagree	completely agree	completely agree	completely disagree	somewhat disagree	yes	5 or more	city	School beyond age 16	part time	35000
EPOJ2RLM2WMHS8F4B8	Female	31	higher	completely disagree	somewhat agree	somewhat agree	somewhat disagree	somewhat agree	no	1	city	BSc, BA or equivalent	full time	40000
EPOJ2RVLHYVDCR84B5	Female	23	un-skilled	completely agree	completely agree	completely agree	completely disagree	somewhat agree	no	2	city	MSc, MA, PhD or equivalent	student	14000
EPOJ2S4Z4P3DN494B0	Female	21	un-skilled	somewhat disagree	somewhat disagree	somewhat agree	somewhat agree	completely disagree	no	3	small town	BSc, BA or equivalent	part time	20000
EPOJ2WBBD2NNX5L4B0	Female	30	un-skilled	completely disagree	somewhat agree	somewhat agree	somewhat agree	somewhat agree	yes	2	city	College degree	part time	18000
EPOJ2ZB5VV8WSHS4B5	Female	34	Prefer not to tell	completely disagree	completely agree	completely agree	somewhat disagree	somewhat agree	yes	4	village	School up to age 16	carer		15,600 - 20,799
EPOJ2P5LF3CMBSH4B6	Female	25	supervisory	completely disagree	somewhat agree	completely agree	completely disagree	completely disagree	no	1	large/medium town	MSc, MA, PhD or equivalent	full time	15000
EPOJ2ZD6WYB8DF44B2	Female	19	supervisory	completely disagree	completely agree	completely agree	completely disagree	somewhat disagree	no	3	small town	School beyond age 16	student		52,000 - 74,999
EPOJ2ZLFSQBTFN94B9	Female	23	un-skilled	completely disagree	completely agree	completely agree	completely disagree	somewhat agree	no	3	village	BSc, BA or equivalent	student		I prefer not to tell
EPOJ2ZLF7QWT54X4B8	Female	24	skilled	completely agree	completely agree	completely agree	completely disagree	somewhat agree	no	2	village	College degree	full time	33000
EPOJ2ZWJMKRZTR64B3	Female	31	higher	somewhat disagree	somewhat agree	somewhat agree	somewhat disagree	somewhat agree	yes	3	small town	BSc, BA or equivalent	full time	39000
EPOJ3276MPQMR5Z4B6	Female	18	Prefer not to tell	completely disagree	completely agree	completely agree	completely disagree	completely disagree	no	3	large/medium town	School beyond age 16	student		20,800 - 25,999
EPOJ333LMLVG6TG4B4	Female	30	supervisory	completely disagree	completely agree	completely agree	completely disagree	completely agree	no	2	city	MSc, MA, PhD or equivalent	student		31,200 - 41,599
EPOJ33DP7QB68CV4B4	Female	34	un-skilled	completely disagree	completely agree	completely agree	completely disagree	completely disagree	yes	3	rural	BSc, BA or equivalent	carer	23500
EPOJ33HXPCRWWQ54B7	Female	25	supervisory	completely disagree	completely agree	completely agree	somewhat disagree	somewhat agree	no	3	city	BSc, BA or equivalent	full time		I prefer not to tell
EPOJ34NPPN4T4KV4B1	Female	25	skilled	somewhat disagree	somewhat agree	somewhat agree	somewhat disagree	somewhat disagree	no	2	city	BSc, BA or equivalent	full time		15,600 - 20,799
EPOJ368X9QQSXN34B2	Female	26	supervisory	completely disagree	completely agree	completely agree	somewhat agree	completely agree	no	2	village	College degree	part time	4500
EPOJ375NJGDCHX24B9	Female	19	un-skilled	completely disagree	somewhat agree	somewhat agree	somewhat disagree	somewhat disagree	no	2	next to city	College degree	student		5,200 - 10,399
EPOJ37CC7NFFCFN4B4	Female	25	supervisory	completely disagree	completely agree	completely agree	completely disagree	completely agree	no	2	city	MSc, MA, PhD or equivalent	full time	35000
EPOJ37CSW3LSLKG4B8	Female	20	un-skilled	completely disagree	somewhat agree	completely agree	completely disagree	completely disagree	no	5 or more	village	BSc, BA or equivalent	student	100000
EPOJ39G7ZMSKTD94B1	Female	25	un-skilled	completely disagree	completely agree	completely agree	completely disagree	completely disagree	no	4	city	BSc, BA or equivalent	student	10000
EPOJ39JDZ7Z4SZN4B5	Female	28	un-skilled	completely disagree	somewhat agree	completely agree	completely disagree	somewhat disagree	no	3	large/medium town	College degree	part time		20,800 - 25,999
EPOJ39XLP2YRNFH4B1	Female	23	supervisory	completely disagree	somewhat agree	somewhat agree	somewhat disagree	somewhat disagree	no	3	city	MSc, MA, PhD or equivalent	student		20,800 - 25,999
EPOJ39XQFBQPBRN4B4	Female	33	supervisory	completely disagree	somewhat agree	completely agree	somewhat disagree	somewhat disagree	no	2	city	BSc, BA or equivalent	full time	27000
EPOJ39YPCH9BZVQ4B1	Female	33	un-skilled	completely disagree	completely agree	completely agree	completely disagree	completely disagree	yes	4	rural	School beyond age 16	carer	23500
EPOJ3BHK64FM8MN4B8	Female	30	supervisory	completely disagree	somewhat agree	somewhat agree	completely disagree	completely agree	no	2	next to city	BSc, BA or equivalent	full time	4000
EPOJ3BSWWLNSBG54B5	Female	18	Prefer not to tell	completely disagree	somewhat agree	completely agree	somewhat agree	somewhat agree	no	4	village	School beyond age 16	student		10,400 - 15,599
EPOJ3BS8YCR2YMH4B1	Female	23	skilled	completely disagree	somewhat agree	somewhat agree	completely disagree	somewhat agree	no	2	next to city	College degree	full time	44000
EPOJ3C4BLDZ84FX4B6	Female	20	un-skilled	completely disagree	somewhat agree	completely agree	completely disagree	somewhat disagree	no	5 or more	next to city	College degree	part time	50000
EPOJ3C6JJKR5KMY4B8	Female	19	Prefer not to tell	completely disagree	completely agree	completely agree	completely disagree	somewhat agree	no	1	large/medium town	College degree	student		I prefer not to tell
EPOJ3C5X7WKSFBJ4B1	Female	33	supervisory	completely disagree	somewhat agree	somewhat agree	somewhat disagree	somewhat disagree	no	2	small town	School beyond age 16	full time		52,000 - 74,999
EPOJ3CG697KZ3NP4B3	Female	22	Prefer not to tell	somewhat disagree	somewhat agree	somewhat agree	somewhat disagree	somewhat agree	no	2	city	BSc, BA or equivalent	student		Up to 5,199
EPOJ3DTPK4HJW2S4B0	Female	28	un-skilled	completely disagree	somewhat agree	somewhat agree	somewhat disagree	somewhat disagree	no	2	city	College degree	unable		31,200 - 41,599
EPOJ3DZJ3JFQSGN4B7	Female	25	un-skilled	completely disagree	completely agree	completely agree	completely disagree	somewhat agree	no	2	village	College degree	unemployed		I prefer not to tell
EPOJ3HN9PGW7WV44B3	Female	23	supervisory	completely disagree	somewhat agree	completely agree	somewhat disagree	somewhat agree	no	2	city	College degree	full time	45000
EPOJ3JGY93T3JCJ4B3	Female	34	supervisory	completely disagree	completely agree	completely agree	completely disagree	completely disagree	no	1	small town	School beyond age 16	full time	28000
EPOJ3DJ4JQ36F2J4B2	Female	21	skilled	completely disagree	somewhat agree	completely agree	completely disagree	somewhat disagree	no	1	city	BSc, BA or equivalent	part time	7000
EPOJ3KCRZLHYMFR4B3	Female	26	supervisory	completely disagree	completely agree	completely agree	completely disagree	somewhat disagree	no	2	city	School beyond age 16	full time	40000
EPOJ3LBGFJM9NY24B6	Female	23	supervisory	completely disagree	completely agree	completely agree	completely disagree	completely disagree	no	2	city	School up to age 16	full time		20,800 - 25,999
EPOJ3LLRL75KP344B4	Female	33	supervisory	somewhat disagree	somewhat agree	somewhat agree	completely disagree	somewhat agree	yes	3	small town	I prefer not to say	casual		I prefer not to tell
EPOJ3LX8T38ST964B1	Female	26	higher	completely disagree	completely agree	completely agree	completely disagree	completely disagree	no	2	city	MSc, MA, PhD or equivalent	casual	40000
EPOJ3MRPN3TJ7LB4B9	Female	28	un-skilled	somewhat disagree	somewhat agree	somewhat agree	somewhat disagree	somewhat agree	no	2	city	BSc, BA or equivalent	carer		26,000 - 31,199
EPOJ3MV8Q9NH7QL4B3	Female	28	Prefer not to tell	somewhat disagree	somewhat agree	somewhat agree	somewhat agree	somewhat agree	yes	4	city	School beyond age 16	carer	16000
EPOJ3MRH85MZ49W4B8	Female	21	supervisory	completely disagree	completely agree	completely agree	completely disagree	somewhat disagree	no	3	rural	BSc, BA or equivalent	part time		I prefer not to tell
EPOJ3MBQK5P6QVV4B7	Female	32	supervisory	completely disagree	completely agree	completely agree	completely disagree	somewhat agree	yes	2	village	College degree	casual	20000
EPOJ3NXK7J7VMFY4B4	Female	25	un-skilled	completely disagree	somewhat agree	somewhat agree	completely disagree	completely disagree	no	2	city	MSc, MA, PhD or equivalent	full time	22000
EPOJ3TKSM664STJ4B4	Male	27	supervisory	completely disagree	completely agree	completely agree	completely disagree	somewhat disagree	no	2	city	BSc, BA or equivalent	full time	45000
EPOJ3TLKSDFXVHS4B0	Male	26	supervisory	completely disagree	completely agree	completely agree	completely disagree	somewhat disagree	no	2	large/medium town	BSc, BA or equivalent	student		I prefer not to tell
EPOJ3TT3STRGX2K4B7	Male	32	supervisory	completely disagree	somewhat agree	completely agree	completely disagree	completely disagree	no	3	large/medium town	MSc, MA, PhD or equivalent	full time		I prefer not to tell
EPOJ3W5NLXKKDV44B3	Male	25	supervisory	completely disagree	somewhat agree	somewhat agree	somewhat disagree	somewhat agree	no	4	large/medium town	MSc, MA, PhD or equivalent	student	9000
EPOJ3W8JP7VS62F4B5	Male	29	supervisory	completely disagree	somewhat agree	somewhat agree	completely disagree	somewhat agree	no	2	next to city	BSc, BA or equivalent	full time	12500
EPOJ67ZSCH3NKNT4B4	Male	37	supervisory	completely disagree	completely agree	completely agree	completely disagree	completely agree	no	2	city	MSc, MA, PhD or equivalent	full time		20,800 - 25,999
EPOJ67ZV9Y7JT8H4B2	Male	60	higher	completely disagree	somewhat agree	completely disagree	completely disagree	completely disagree	no	1	city	College degree	retired	40000
EPOJ684SX2TGDM84B0	Male	54	Prefer not to tell	completely disagree	completely agree	completely agree	completely disagree	completely disagree	yes	3	city	School up to age 16	unable		31,200 - 41,599
EPOJ686XGM6DXH34B9	Male	44	un-skilled	completely disagree	somewhat agree	completely agree	completely disagree	completely agree	yes	4	village	MSc, MA, PhD or equivalent	carer	38000
EPOJ685WLSVSZSF4B3	Male	60	supervisory	completely disagree	completely agree	completely agree	completely disagree	completely agree	yes	2	rural	MSc, MA, PhD or equivalent	part time		I prefer not to tell
EPOJ688S6DLWKFZ4B4	Female	42	un-skilled	completely disagree	somewhat agree	somewhat agree	completely disagree	somewhat agree	yes	4	city	School up to age 16	part time	16000
EPOJ6872XT63T524B3	Male	49	supervisory	completely disagree	somewhat agree	somewhat agree	somewhat disagree	somewhat disagree	no	2	city	BSc, BA or equivalent	carer	48000
EPOJ686ZMNGCCKC4B4	Male	55	un-skilled	completely disagree	somewhat agree	completely agree	completely disagree	somewhat disagree	no	1	city	School up to age 16	unable	5000
EPOJ685BXYQPM4L4B0	Female	68	un-skilled	completely disagree	somewhat agree	completely agree	completely disagree	somewhat agree	yes	2	village	BSc, BA or equivalent	retired	30000
EPOJ68BTG2SB9TX4B0	Female	36	supervisory	completely agree	somewhat agree	somewhat agree	somewhat disagree	somewhat agree	no	2	village	College degree	full time		41,600 - 51,999
EPOJ6875LHCC6F54B5	Male	54	higher	completely disagree	completely disagree	completely disagree	somewhat agree	somewhat agree	no	2	large/medium town	College degree	unemployed	12000
EPOJ6872FJHVXZM4B0	Male	68	Prefer not to tell	completely disagree	completely agree	completely agree	completely disagree	somewhat agree	no	1	large/medium town	BSc, BA or equivalent	retired		I prefer not to tell
EPOJ6899372ZL9J4B2	Male	45	skilled	somewhat disagree	somewhat agree	somewhat agree	completely disagree	somewhat agree	no	4	large/medium town	School up to age 16	full time		75,000 - 99,999
EPOJ68B7DPP3BYB4B2	Male	40	supervisory	completely disagree	somewhat agree	completely agree	completely disagree	somewhat disagree	no	3	next to city	BSc, BA or equivalent	full time	45000
EPOJ685NLQDWF824B8	Male	50	skilled	completely disagree	completely agree	completely agree	completely disagree	somewhat disagree	no	2	large/medium town	School beyond age 16	part time	19000
EPOJ6838JVCD8X44B7	Female	41	un-skilled	completely disagree	completely agree	completely agree	somewhat agree	completely disagree	yes	5 or more	small town	School up to age 16	unable	29000
EPOJ686Y8N4CL964B0	Female	55	supervisory	somewhat disagree	completely agree	completely agree	somewhat disagree	completely disagree	no	1	large/medium town	BSc, BA or equivalent	full time	25000
EPOJ689DGVWWBYK4B7	Female	60	supervisory	completely disagree	somewhat agree	completely agree	completely disagree	completely disagree	no	2	large/medium town	BSc, BA or equivalent	casual		26,000 - 31,199
EPOJ685NPX28DGF4B6	Female	53	Prefer not to tell	completely disagree	somewhat agree	somewhat agree	completely disagree	completely disagree	yes	4	village	College degree	carer		I prefer not to tell
EPOJ686XSVKYPDN4B9	Female	57	supervisory	completely disagree	completely agree	completely agree	completely disagree	somewhat disagree	yes	2	small town	School beyond age 16	retired	40000
EPOJ68CHJBQCH5Z4B9	Male	36	skilled	completely disagree	somewhat agree	somewhat agree	somewhat disagree	somewhat disagree	no	1	city	School up to age 16	full time	15000
EPOJ685JMDVQY6N4B1	Male	43	skilled	somewhat disagree	somewhat agree	somewhat agree	somewhat disagree	somewhat agree	yes	4	large/medium town	School beyond age 16	full time	50000
EPOJ68CJTBKNWDV4B4	Male	46	skilled	somewhat disagree	somewhat agree	somewhat agree	somewhat disagree	somewhat disagree	yes	3	city	College degree	full time	24000
EPOJ688JGMGG7YL4B8	Female	42	skilled	completely disagree	completely agree	completely agree	completely disagree	somewhat disagree	yes	2	city	BSc, BA or equivalent	full time	29000
EPOJ68BWWTLCL924B4	Male	66	skilled	somewhat agree	somewhat agree	somewhat agree	somewhat agree	somewhat agree	yes	2	large/medium town	I prefer not to say	part time		10,400 - 15,599
EPOJ688J77XFZTF4B9	Male	71	un-skilled	completely disagree	completely agree	completely agree	completely disagree	somewhat disagree	yes	2	large/medium town	School up to age 16	retired	18999
EPOJ68CKBG45GS94B5	Male	39	supervisory	completely disagree	somewhat agree	completely agree	completely disagree	somewhat disagree	no	1	city	BSc, BA or equivalent	full time		125,000 or more
EPOJ68CK8LGWZCR4B5	Female	37	higher	completely disagree	completely agree	completely agree	completely disagree	somewhat disagree	yes	4	city	MSc, MA, PhD or equivalent	full time	28000
EPOJ68748H8MT864B3	Male	62	higher	completely disagree	completely agree	completely agree	completely disagree	somewhat disagree	yes	4	city	MSc, MA, PhD or equivalent	full time		I prefer not to tell
EPOJ68CGGW9DMJY4B4	Female	62	un-skilled	completely disagree	somewhat agree	completely agree	completely disagree	somewhat agree	yes	1	large/medium town	BSc, BA or equivalent	registered unemployed		10,400 - 15,599
EPOJ6876XHFZPB54B3	Female	47	supervisory	somewhat disagree	completely agree	completely agree	completely disagree	somewhat agree	no	2	next to city	School up to age 16	full time	25000
EPOJ68F85BPGFJC4B6	Female	35	supervisory	completely disagree	completely agree	completely agree	somewhat agree	somewhat agree	no	2	small town	BSc, BA or equivalent	full time	150000
EPOJ68CJZ23JLGY4B1	Female	63	un-skilled	somewhat disagree	somewhat agree	somewhat agree	somewhat disagree	somewhat agree	no	2	next to city	School up to age 16	retired	23000
EPOJ68C8ZCRWFZ24B3	Male	40	un-skilled	somewhat disagree	somewhat agree	somewhat agree	somewhat disagree	somewhat disagree	yes	4	large/medium town	School up to age 16	registered unemployed		5,200 - 10,399
EPOJ68FMPDCS6HG4B9	Male	55	supervisory	completely disagree	somewhat agree	completely agree	completely disagree	somewhat agree	yes	3	village	School up to age 16	full time	50000
EPOJ68CMCS4L9GL4B8	Male	35	supervisory	completely agree	somewhat agree	somewhat agree	somewhat agree	completely agree	yes	4	city	BSc, BA or equivalent	full time	45800
EPOJ68CFYFZ5MZT4B6	Female	56	higher	completely disagree	completely agree	completely agree	completely disagree	somewhat disagree	no	2	village	School beyond age 16	carer		41,600 - 51,999
EPOJ68788H9CXSY4B5	Female	59	supervisory	somewhat disagree	somewhat agree	somewhat agree	somewhat disagree	somewhat disagree	no	1	city	School beyond age 16	retired	10300
EPOJ68VK9LWM9HR4B1	Male	32	skilled	somewhat agree	somewhat agree	somewhat disagree	completely agree	completely agree	no	1	rural	College degree	full time	25000
EPOJ68VP73SJFTN4B0	Male	37	supervisory	completely disagree	somewhat agree	completely agree	completely disagree	somewhat disagree	yes	4	small town	BSc, BA or equivalent	full time	50000
EPOJ68DWG826SH74B4	Male	53	higher	completely disagree	completely agree	completely agree	completely disagree	somewhat disagree	yes	2	small town	BSc, BA or equivalent	full time		I prefer not to tell
EPOJ68S9CRW3GCL4B7	Female	64	un-skilled	completely disagree	somewhat agree	completely agree	somewhat disagree	somewhat disagree	no	4	city	School beyond age 16	retired		10,400 - 15,599
EPOJ68RBDRYHPLY4B2	Male	83	higher	completely disagree	somewhat agree	somewhat agree	somewhat disagree	somewhat disagree	yes	2	city	BSc, BA or equivalent	retired	90000
EPOJ6933TRWPSTM4B3	Female	20	un-skilled	completely disagree	completely agree	completely agree	completely disagree	completely disagree	no	1	city	School beyond age 16	student		Up to 5,199
EPOJ686ZZR7V5S84B5	Female	55	un-skilled	completely disagree	completely agree	completely agree	completely disagree	somewhat agree	no	2	rural	School beyond age 16	carer	29000
EPOJ687387XF9C54B6	Female	83	Prefer not to tell	completely disagree	completely agree	completely agree	completely disagree	somewhat agree	yes	2	rural	BSc, BA or equivalent	retired	20000
EPOJ69C25QPFCQW4B9	Female	68	skilled	completely disagree	somewhat agree	somewhat agree	somewhat disagree	somewhat agree	no	2	large/medium town	School up to age 16	retired	20000
EPOJ697CVYS3BRL4B0	Male	45	supervisory	completely disagree	somewhat agree	somewhat agree	somewhat disagree	completely disagree	no	2	large/medium town	College degree	full time		41,600 - 51,999
EPOJ696SZJ3FDV44B6	Female	52	Prefer not to tell	completely disagree	completely agree	completely agree	completely disagree	somewhat agree	yes	3	village	BSc, BA or equivalent	carer		20,800 - 25,999
EPOJ69FH7ZXK8ZQ4B3	Male	26	supervisory	somewhat disagree	somewhat agree	somewhat agree	somewhat disagree	somewhat disagree	no	2	next to city	College degree	full time	45000
EPOJ69F3RHDZMZK4B9	Female	23	un-skilled	completely disagree	somewhat agree	completely agree	completely disagree	somewhat disagree	yes	3	village	College degree	part time	21000
EPOJ696Z7BB45HN4B6	Male	68	un-skilled	somewhat disagree	somewhat disagree	somewhat disagree	completely disagree	somewhat agree	yes	2	village	School up to age 16	retired		5,200 - 10,399
EPOJ69GX56BBQ4R4B2	Female	19	un-skilled	completely disagree	somewhat agree	completely agree	completely disagree	somewhat agree	no	1	city	BSc, BA or equivalent	student	6000
EPOJ69LWBBPQBTC4B7	Male	54	Prefer not to tell	completely disagree	somewhat agree	completely agree	completely disagree	somewhat disagree	no	3	next to city	MSc, MA, PhD or equivalent	full time	60000
EPOJ69N7GCXN38W4B9	Male	35	supervisory	completely disagree	completely agree	completely agree	completely agree	completely disagree	no	2	large/medium town	College degree	full time		I prefer not to tell
EPOJ69NPGD238D34B2	Male	44	supervisory	completely disagree	somewhat agree	completely agree	completely disagree	somewhat disagree	yes	5 or more	city	MSc, MA, PhD or equivalent	full time	100000
EPOJ69PMZXFDLPS4B7	Female	48	skilled	completely disagree	completely agree	completely agree	completely disagree	somewhat agree	no	5 or more	large/medium town	School beyond age 16	carer	50000
EPOJ69LQC8HG9TT4B9	Male	50	skilled	completely disagree	completely disagree	completely disagree	completely disagree	somewhat agree	no	1	city	School up to age 16	full time		15,600 - 20,799
EPOJ6B8CZ6S6D544B9	Female	40	supervisory	completely disagree	somewhat agree	somewhat agree	completely disagree	somewhat agree	no	1	small town	School up to age 16	full time		15,600 - 20,799
EPOJ6BFRPWDZ8WF4B8	Female	33	supervisory	completely disagree	completely agree	completely agree	completely disagree	completely disagree	yes	3	small town	MSc, MA, PhD or equivalent	full time		I prefer not to tell
EPOJ6BWBFZ6VGR94B5	Female	28	supervisory	completely disagree	completely agree	completely agree	completely disagree	somewhat disagree	yes	3	rural	BSc, BA or equivalent	full time	45000
EPOJ6B8BCXSKM3V4B5	Female	27	Prefer not to tell	completely disagree	completely agree	completely agree	completely disagree	somewhat agree	no	1	city	MSc, MA, PhD or equivalent	student	10000
EPOJ6C96HHJQS994B6	Female	53	supervisory	completely disagree	completely agree	completely agree	somewhat disagree	somewhat agree	no	3	large/medium town	BSc, BA or equivalent	full time		I prefer not to tell
EPOJ6C9KYVG7GLR4B0	Male	40	skilled	somewhat disagree	somewhat agree	somewhat agree	somewhat disagree	somewhat disagree	yes	1	next to city	College degree	full time	52000
EPOJ6C7Y65QNP2P4B2	Female	42	skilled	completely disagree	completely agree	completely agree	completely disagree	somewhat agree	no	3	large/medium town	BSc, BA or equivalent	full time	50000
EPOJ6CLLMBVP2HN4B5	Female	31	supervisory	completely disagree	somewhat agree	somewhat agree	completely disagree	somewhat disagree	no	2	large/medium town	MSc, MA, PhD or equivalent	full time	49000
EPOJ6CLJFRYKZ7S4B7	Male	30	higher	completely disagree	somewhat agree	completely agree	completely disagree	somewhat agree	no	1	city	MSc, MA, PhD or equivalent	full time		31,200 - 41,599
EPOJ6CNBT7SXXK64B6	Female	51	Prefer not to tell	completely disagree	completely agree	completely agree	completely disagree	completely disagree	no	2	city	College degree	unable		10,400 - 15,599
EPOJ6CPTKTKMW3C4B8	Male	52	higher	completely disagree	somewhat disagree	somewhat agree	somewhat disagree	completely disagree	yes	4	city	College degree	full time		75,000 - 99,999
EPOJ6DV3ZB9G64Q4B7	Female	53	supervisory	completely disagree	somewhat agree	somewhat agree	somewhat agree	somewhat agree	no	2	rural	College degree	full time		I prefer not to tell
EPOJ6GNB2YFC34T4B1	Female	47	un-skilled	somewhat disagree	somewhat agree	somewhat agree	somewhat agree	somewhat disagree	no	4	next to city	School beyond age 16	full time	16500
EPOJ6GP4R82F3BZ4B4	Female	54	supervisory	completely disagree	somewhat agree	completely agree	completely disagree	completely disagree	no	4	large/medium town	College degree	carer		I prefer not to tell
EPOJ6H5NQDLJW624B8	Male	49	un-skilled	completely disagree	somewhat agree	somewhat agree	somewhat disagree	somewhat disagree	no	1	city	School up to age 16	unable	10000
EPOJ6H74DH73K8M4B3	Male	30	supervisory	completely disagree	somewhat agree	completely agree	somewhat agree	completely disagree	no	2	next to city	BSc, BA or equivalent	full time	59000
EPOJ6H7KH3TTQKF4B7	Male	42	Prefer not to tell	completely disagree	somewhat agree	completely agree	somewhat disagree	completely disagree	no	1	city	BSc, BA or equivalent	unable		Up to 5,199
EPOJ6HLFLLPCKTR4B1	Male	51	skilled	somewhat agree	completely agree	somewhat agree	completely agree	somewhat agree	yes	2	small town	School up to age 16	full time	26500
EPOJ6HKG868HLQJ4B7	Male	45	supervisory	completely disagree	completely agree	completely agree	completely disagree	somewhat disagree	no	1	small town	BSc, BA or equivalent	full time		I prefer not to tell
EPOJ6HY97T4ZMNT4B8	Male	54	supervisory	completely disagree	completely agree	completely agree	completely disagree	completely agree	no	1	small town	MSc, MA, PhD or equivalent	full time	15000
EPOJ6HZCFY92H2Y4B7	Female	27	supervisory	completely disagree	somewhat agree	completely agree	somewhat disagree	completely disagree	no	1	city	BSc, BA or equivalent	full time		15,600 - 20,799
EPOJ6HXXNXCDDN24B4	Female	37	supervisory	somewhat disagree	somewhat agree	somewhat agree	somewhat agree	completely disagree	no	2	small town	BSc, BA or equivalent	full time	90000
EPOJ6J2G2PSPX844B3	Female	24	supervisory	completely disagree	somewhat disagree	somewhat agree	completely agree	somewhat disagree	no	2	large/medium town	College degree	full time	40000
EPOJ6JYLQY6343F4B3	Female	40	supervisory	completely disagree	completely agree	completely agree	completely disagree	somewhat disagree	yes	5 or more	village	BSc, BA or equivalent	full time	50000
EPOJ6KBPJK7WZWC4B5	Male	46	supervisory	somewhat agree	somewhat agree	somewhat agree	somewhat agree	somewhat agree	yes	4	large/medium town	College degree	full time		41,600 - 51,999
EPOJ6H7FYPYRMTL4B5	Female	51	supervisory	completely disagree	completely agree	completely agree	completely disagree	completely disagree	yes	2	village	BSc, BA or equivalent	part time	13000
EPOJ6KC3DFTVP5Z4B1	Female	53	supervisory	completely disagree	somewhat agree	completely agree	completely disagree	somewhat agree	no	2	small town	BSc, BA or equivalent	full time	75000
EPOJ6L7N6VKHPG74B0	Female	52	supervisory	somewhat agree	somewhat agree	somewhat agree	somewhat agree	somewhat agree	no	1	village	College degree	full time		I prefer not to tell
EPOJ6KZS3MWDPZP4B8	Female	50	higher	completely disagree	completely agree	completely agree	completely agree	somewhat disagree	yes	4	city	BSc, BA or equivalent	carer	100000
EPOJ6LLRHTW9T294B3	Male	25	skilled	somewhat disagree	somewhat disagree	somewhat disagree	somewhat disagree	somewhat agree	no	4	large/medium town	School beyond age 16	full time	20000
EPOJ6L8JRFXG3NS4B2	Male	42	supervisory	completely disagree	completely agree	somewhat agree	somewhat disagree	completely disagree	yes	4	large/medium town	BSc, BA or equivalent	part time	50000
EPOJ6LBN7B96G7V4B9	Male	48	skilled	completely disagree	completely agree	completely agree	somewhat agree	somewhat disagree	no	3	small town	BSc, BA or equivalent	full time		26,000 - 31,199
EPOJ6LF226YXZJC4B6	Male	54	supervisory	completely disagree	completely agree	completely agree	completely disagree	somewhat agree	no	4	village	School up to age 16	full time	30000
EPOJ6MQD2XBL7ZR4B9	Male	50	supervisory	somewhat disagree	somewhat agree	somewhat agree	somewhat disagree	somewhat disagree	no	1	small town	School beyond age 16	full time		15,600 - 20,799
EPOJ6LPL9MZBY7L4B9	Female	44		somewhat disagree	somewhat agree	somewhat agree	somewhat disagree	completely disagree	yes	3	village	School beyond age 16	carer		52,000 - 74,999
EPOJ6N3WVG9C86M4B0	Male	39	higher	completely disagree	somewhat agree	completely agree	completely disagree	somewhat disagree	yes	4	city	MSc, MA, PhD or equivalent	full time	55000
EPOJ6P4T7MLFX234B5	Female	54	skilled	completely disagree	somewhat agree	completely agree	somewhat disagree	somewhat disagree	yes	2	village	School up to age 16	retired	20000
EPOJ6P69DCCMLYM4B6	Male	51	un-skilled	completely disagree	completely agree	completely agree	completely disagree	completely agree	no	2	rural	BSc, BA or equivalent	unable	16000
EPOJ6P3S33RR4ZL4B0	Female	51	higher	somewhat disagree	somewhat agree	somewhat agree	somewhat disagree	completely disagree	no	2	rural	BSc, BA or equivalent	retired	200000
EPOJ6PLTTVL7F554B5	Female	43	skilled	somewhat disagree	somewhat agree	somewhat agree	somewhat agree	somewhat agree	no	3	large/medium town	School beyond age 16	full time	85000
EPOJ6Q6H62RD79F4B3	Female	23	supervisory	somewhat disagree	somewhat agree	somewhat agree	somewhat disagree	completely disagree	no	2	village	School up to age 16	full time	25000
EPOJ6Q7GGYBR9SW4B5	Male	54	higher	completely disagree	somewhat disagree	completely disagree	somewhat agree	completely agree	yes	3	city	BSc, BA or equivalent	full time	40000
EPOJ6QB7MJG6NBH4B4	Female	32	supervisory	completely disagree	completely disagree	completely disagree	completely disagree	completely disagree	yes	3	next to city	BSc, BA or equivalent	full time	50000
EPOJ6Q8VNXN5N7H4B8	Male	41	skilled	completely disagree	somewhat agree	completely agree	completely disagree	somewhat agree	no	3	next to city	School up to age 16	full time	41000
EPOJ6QL6MN99B8G4B7	Male	52	supervisory	completely agree	completely agree	somewhat agree	somewhat agree	somewhat agree	yes	3	next to city	School beyond age 16	casual	35000
EPOJ6QM6V55QFX54B6	Male	36	higher	completely disagree	somewhat agree	somewhat agree	completely disagree	somewhat agree	no	1	next to city	BSc, BA or equivalent	full time	39000
EPOJ6P9J6YWPNDQ4B8	Male	50	higher	completely disagree	somewhat agree	completely agree	completely disagree	somewhat agree	no	3	small town	MSc, MA, PhD or equivalent	full time		I prefer not to tell
EPOJ6QSL32QJ3RM4B2	Female	20	un-skilled	completely disagree	somewhat agree	somewhat agree	somewhat disagree	somewhat agree	yes	2	next to city	School beyond age 16	carer	8000
EPOJ6QTNKFRHZW74B6	Female	36	supervisory	completely disagree	completely agree	completely agree	completely disagree	somewhat disagree	no	2	city	MSc, MA, PhD or equivalent	unemployed	60000
EPOJ6QWTSLCFL5F4B6	Male	43	higher	completely disagree	completely agree	completely agree	completely disagree	somewhat agree	yes	3	large/medium town	MSc, MA, PhD or equivalent	full time	100000
EPOJ6QYXZDWXYXZ4B6	Male	31	higher	somewhat disagree	somewhat agree	somewhat agree	somewhat agree	completely agree	no	2	city	BSc, BA or equivalent	full time	45000
EPOJ6QZGFTRYMSY4B4	Female	21	supervisory	somewhat agree	somewhat disagree	somewhat agree	completely agree	completely agree	yes	1	city	College degree	full time		41,600 - 51,999
EPOJ6QVFRZ2FR3D4B3	Female	42	supervisory	somewhat disagree	somewhat agree	somewhat agree	somewhat disagree	somewhat agree	no	1	city	BSc, BA or equivalent	full time	20000
EPOJ6R2QCR34NTC4B2	Male	42	higher	completely disagree	somewhat agree	somewhat agree	somewhat agree	somewhat agree	no	2	city	BSc, BA or equivalent	full time	60000
EPOJ6QXCSHZDDJK4B4	Male	21	un-skilled	completely disagree	somewhat agree	completely agree	completely disagree	somewhat agree	no	2	small town	College degree	registered unemployed	13000
EPOJ6QTS7J5DYF64B8	Male	41	supervisory	completely disagree	somewhat agree	somewhat agree	somewhat disagree	somewhat disagree	yes	4	village	BSc, BA or equivalent	full time	60000
EPOJ6QZDPL2F4M74B8	Female	31	higher	completely disagree	completely agree	completely agree	completely disagree	somewhat disagree	no	2	city	MSc, MA, PhD or equivalent	student		26,000 - 31,199
EPOJ6RBWF32Z2B34B8	Female	20	un-skilled	completely disagree	somewhat agree	completely agree	completely disagree	somewhat disagree	no	2	city	School beyond age 16	unable	10000
EPOJ6R994WBJJX94B2	Female	23	supervisory	completely disagree	completely agree	somewhat agree	completely disagree	somewhat agree	no	2	city	MSc, MA, PhD or equivalent	student	29000
EPOJ6R95QVY5S7Q4B0	Male	26	un-skilled	completely disagree	completely agree	completely agree	completely disagree	somewhat agree	no	3	large/medium town	College degree	registered unemployed		Up to 5,199
EPOJ6QCB4WH5RHC4B9	Female	45	un-skilled	completely disagree	somewhat agree	completely agree	somewhat agree	somewhat disagree	no	2	city	College degree	full time	41000
EPOJ6RQJ9TZW3ZQ4B0	Female	44	supervisory	completely disagree	completely agree	completely agree	completely disagree	completely disagree	yes	4	small town	College degree	full time	40000
EPOJ6RMBPJ9YYDW4B1	Female	25	higher	completely disagree	completely agree	completely agree	somewhat disagree	somewhat agree	no	1	city	MSc, MA, PhD or equivalent	full time	43000
EPOJ6RL7C8PSX2P4B0	Male	34	supervisory	somewhat disagree	somewhat disagree	somewhat disagree	somewhat disagree	somewhat disagree	no	1	rural	School up to age 16	carer		20,800 - 25,999
EPOJ6SSW76MFTWD4B1	Female	28	higher	completely disagree	completely agree	completely agree	completely disagree	completely agree	no	1	next to city	MSc, MA, PhD or equivalent	full time	40000
EPOJ6RPQV87ZZ8K4B3	Male	37	higher	somewhat disagree	completely agree	completely agree	completely disagree	somewhat agree	yes	4	large/medium town	MSc, MA, PhD or equivalent	full time	75000
EPOJ6SSKYD4QKW34B7	Male	35	skilled	completely disagree	completely agree	completely agree	completely disagree	completely disagree	yes	4	city	School up to age 16	full time		I prefer not to tell
EPOJ6ST922Z38RV4B4	Male	31	supervisory	completely disagree	somewhat agree	completely agree	somewhat disagree	somewhat agree	no	2	city	MSc, MA, PhD or equivalent	full time		I prefer not to tell
EPOJ6T22QP85NMH4B2	Female	37	un-skilled	somewhat agree	somewhat agree	completely agree	somewhat agree	somewhat agree	yes	3	small town	College degree	carer	45000
EPOJ6STVV6Q2BKK4B2	Female	43	un-skilled	completely disagree	completely agree	completely agree	completely disagree	somewhat agree	yes	2	village	School up to age 16	part time		10,400 - 15,599
EPOJ6SYY23STZ4Z4B8	Female	24	higher	completely disagree	somewhat agree	somewhat agree	somewhat disagree	somewhat disagree	no	1	city	MSc, MA, PhD or equivalent	full time	24000
EPOJ6TQCV8QK9HK4B2	Male	30	supervisory	somewhat agree	somewhat agree	completely disagree	somewhat disagree	somewhat disagree	yes	2	next to city	MSc, MA, PhD or equivalent	full time	30000
EPOJ6TZ426GY7NV4B1	Female	25	un-skilled	completely disagree	somewhat agree	somewhat agree	completely disagree	somewhat agree	no	3	city	BSc, BA or equivalent	student	27000
EPOJ6TZCWN58DM64B0	Female	44	un-skilled	completely disagree	completely agree	completely agree	somewhat disagree	somewhat agree	no	3	small town	School beyond age 16	unemployed	9000
EPOJ6VHKXKZ7X9Q4B5	Female	39	un-skilled	somewhat agree	somewhat agree	somewhat agree	completely agree	somewhat agree	yes	4	next to city	School up to age 16	unable	8000
EPOJ6WHK5SL2LJK4B4	Female	41	un-skilled	completely disagree	somewhat agree	somewhat agree	somewhat disagree	completely disagree	no	2	rural	College degree	unable		10,400 - 15,599
EPOJ6XHLQS6WY384B3	Male	33	supervisory	somewhat agree	somewhat agree	somewhat agree	somewhat disagree	somewhat agree	no	2	large/medium town	BSc, BA or equivalent	full time	60000
EPOJ6XGW6YS3VJ34B0	Male	23	Prefer not to tell	completely disagree	completely agree	completely agree	completely disagree	somewhat disagree	no	1	city	BSc, BA or equivalent	student		Up to 5,199
EPOJ6XBK48ZWC664B3	Male	42	supervisory	completely disagree	somewhat agree	completely agree	completely disagree	somewhat disagree	yes	4	small town	College degree	full time	37000
EPOJ6XKST5TJGTK4B4	Female	22	Prefer not to tell	somewhat disagree	somewhat disagree	somewhat disagree	somewhat disagree	somewhat disagree					student		I prefer not to tell
EPOJ6XHZNXMSC7Y4B0	Male	28	skilled	completely disagree	somewhat agree	completely agree	completely disagree	somewhat agree	yes	2	city	School up to age 16	registered unemployed	5000
EPOJ6XJZLTVJSXX4B7	Female	34	supervisory	completely disagree	somewhat agree	completely agree	completely disagree	somewhat disagree	yes	3	next to city	MSc, MA, PhD or equivalent	full time	20000
EPOJ6YWD4Y7RZ5K4B6	Female	40	skilled	completely disagree	completely agree	completely agree	somewhat agree	somewhat agree	yes	1	city	College degree	part time	150000
EPOJ72437JK4XWZ4B0	Female	44	supervisory	somewhat agree	somewhat agree	somewhat agree	somewhat agree	somewhat agree	no	1	village	BSc, BA or equivalent	full time	20000
EPOJ735J5RSKX4B4B1	Male	37	supervisory	completely disagree	somewhat agree	completely agree	completely disagree	somewhat agree	no	2	village	BSc, BA or equivalent	full time	100000
EPOJ73WK3YLD8Z44B1	Female	38	supervisory	completely disagree	somewhat agree	somewhat agree	completely disagree	somewhat disagree	no	2	city	BSc, BA or equivalent	part time	10000
EPOJ73XNM4KS7H94B6	Male	43	un-skilled	completely disagree	somewhat agree	completely agree	completely disagree	somewhat agree	yes	3	small town	School beyond age 16	part time	38000
EPOJ72TNLWYHRK24B9	Male	35	supervisory	somewhat agree	somewhat agree	somewhat agree	somewhat agree	somewhat agree	yes	4	city	BSc, BA or equivalent	full time	46800
EPOJ7557Y88T9JG4B0	Female	32	un-skilled	completely disagree	completely agree	completely agree	completely disagree	somewhat agree	no	2	village	BSc, BA or equivalent	full time		31,200 - 41,599
EPOJ75VCTWZLVJV4B0	Female	27	supervisory	completely disagree	somewhat agree	completely agree	completely disagree	somewhat disagree	yes	5 or more	small town	MSc, MA, PhD or equivalent	carer	29000
EPOJ762J9MZBHRK4B6	Male	18	Prefer not to tell	somewhat disagree	completely agree	completely agree	completely disagree	completely agree	no	1	village	School beyond age 16	registered unemployed	4000
EPOJ762J38QND9J4B1	Female	18	Prefer not to tell	somewhat disagree	completely agree	completely agree	somewhat disagree	somewhat disagree	no	3	city	MSc, MA, PhD or equivalent	student		I prefer not to tell
EPOJ74GQX72DP6B4B7	Male	33	supervisory	completely disagree	somewhat agree	somewhat agree	completely disagree	somewhat disagree	yes	5 or more	small town	College degree	full time	29000
EPOJ772TDJ56JFX4B3	Male	32	higher	somewhat agree	somewhat agree	somewhat agree	somewhat disagree	somewhat disagree	yes	2	next to city	School beyond age 16	full time	45000
EPOJ76TQ7CCXGZJ4B4	Male	22	supervisory	completely disagree	completely agree	completely agree	completely disagree	somewhat agree	no	2	city	BSc, BA or equivalent	full time	40000
EPOJ77BQ8G38SLX4B4	Male	22	Prefer not to tell	completely disagree	somewhat agree	somewhat agree	completely disagree	completely disagree	no	4	large/medium town	College degree	student	40000
EPOJ77GLR3WG6G54B0	Male	29	skilled	completely disagree	completely agree	completely agree	completely disagree	completely disagree	no	2	city	BSc, BA or equivalent	full time	15500
EPOJ77GGX55CYZW4B6	Female	18	skilled	completely disagree	completely agree	completely agree	completely disagree	somewhat agree	no	4	large/medium town	BSc, BA or equivalent	part time		31,200 - 41,599
EPOJ77GZM2Y9TRN4B6	Male	33	supervisory	completely disagree	completely agree	completely agree	completely disagree	somewhat agree	no	3	large/medium town	School beyond age 16	full time	33000
EPOJ77L8P42D3PG4B6	Female	33	supervisory	completely disagree	completely agree	completely agree	completely disagree	somewhat disagree	no	1	rural	School beyond age 16	part time	14000
EPOJ77N52JMRX4B4B5	Male	21	higher	completely disagree	somewhat agree	completely agree	completely disagree	somewhat disagree	no	3	large/medium town	BSc, BA or equivalent	student	50000
EPOJ79P8587XK4R4B6	Female	21	Prefer not to tell	somewhat disagree	somewhat agree	somewhat agree	somewhat agree	somewhat agree	no	1	city	BSc, BA or equivalent	student		I prefer not to tell
EPOJ79GZ393C6LW4B0	Female	22	un-skilled	somewhat agree	completely agree	somewhat agree	somewhat disagree	completely disagree	no	4	next to city	College degree	part time		I prefer not to tell
EPOJ7BGPDZYTTMG4B7	Female	34	higher	completely disagree	somewhat agree	completely agree	completely disagree	completely agree	no	3	rural	MSc, MA, PhD or equivalent	full time	30000
	Female	25	supervisory	completely disagree	somewhat agree	completely agree	completely disagree	somewhat disagree	no	2	city	BSc, BA or equivalent	part time	51000	15,600 - 20,799
EPOJ7C6NN7FF5LG4B6	Female	33	supervisory	somewhat disagree	somewhat agree	somewhat agree	somewhat disagree	completely disagree	no	2	village	College degree	full time	28000
EPOJ7BRZM9ZCWK74B4	Male	30	higher	completely disagree	completely agree	completely agree	somewhat agree	somewhat disagree	yes	3	city	BSc, BA or equivalent	full time		75,000 - 99,999
EPOJ7D6RTXDSB7H4B3	Male	21	supervisory	completely disagree	somewhat agree	completely agree	completely disagree	completely agree	no	1	city	MSc, MA, PhD or equivalent	student		I prefer not to tell
EPOJ7FMM4BWTZXC4B4	Male	33	Prefer not to tell	completely disagree	somewhat agree	completely agree	completely disagree	completely agree	no	2	large/medium town	BSc, BA or equivalent	unemployed		10,400 - 15,599
EPOJ7GJJZSG6J554B5	Female	33	supervisory	somewhat disagree	somewhat agree	somewhat agree	somewhat disagree	somewhat agree	no	1	city	I prefer not to say	full time		15,600 - 20,799
EPOJ7GFQ9J7M8TT4B3	Male	27	Prefer not to tell	completely disagree	completely agree	completely agree	completely disagree	completely agree	yes	3	city	College degree	part time	45000
EPOJ7JMXLH3Y7T24B3	Male	25	higher	completely disagree	completely agree	completely agree	completely disagree	completely disagree	no	1	small town	College degree	full time	19000
EPOJ7KYDJXMD22G4B2	Male	29	Prefer not to tell	completely disagree	somewhat agree	somewhat agree	somewhat agree	completely agree	no	1	next to city	College degree	carer		Up to 5,199
EPOJ7LHTG6G6CZ74B5	Female	18	higher	completely agree	completely agree	completely agree	completely agree	completely agree	no	5 or more	small town	BSc, BA or equivalent	casual	16000
EPOJ7M2TJY8H4D94B3	Female	32	un-skilled	completely disagree	completely agree	completely agree	completely disagree	somewhat agree	no	2	city	BSc, BA or equivalent	carer		I prefer not to tell
EPOJ7MSB892NKPD4B9	Female	25	supervisory	completely disagree	completely agree	completely agree	completely disagree	somewhat agree	no	2	city	BSc, BA or equivalent	full time	65000
EPOJ7N8RWCBK4MH4B4	Female	34	supervisory	completely disagree	completely agree	completely agree	completely disagree	somewhat disagree	no	2	city	MSc, MA, PhD or equivalent	full time		I prefer not to tell
EPOJ7NN8453QYR84B1	Female	21	supervisory	completely disagree	somewhat agree	somewhat agree	completely disagree	somewhat disagree	no	5 or more	large/medium town	MSc, MA, PhD or equivalent	student		52,000 - 74,999
EPOJ7PBX3TC5C2Q4B2	Male	19	Prefer not to tell	completely disagree	completely agree	completely agree	completely disagree	somewhat disagree	no	4	large/medium town	MSc, MA, PhD or equivalent	student		I prefer not to tell
EPOJ7NQMRDQKVCQ4B0	Male	26	skilled	completely disagree	somewhat agree	completely agree	somewhat disagree	somewhat disagree	no	1	city	School beyond age 16	casual	10000
EPOJ7QDHYQM7R9X4B0	Male	18	higher	completely disagree	completely agree	completely agree	completely disagree	somewhat agree	no	4	large/medium town	I prefer not to say	full time		I prefer not to tell
EPOJ7RMWPK7K3HL4B1	Male	24	higher	completely disagree	somewhat disagree	somewhat agree	completely agree	somewhat agree	no	3	city	MSc, MA, PhD or equivalent	full time	20000
EPOJ7RNZ4F4QVBZ4B5	Female	19	Prefer not to tell	completely disagree	completely agree	completely agree	completely disagree	completely disagree	no	2	village	College degree	student	10000
EPOJ7RXMSVSV3XY4B2	Female	27	higher	completely disagree	completely agree	completely agree	completely disagree	somewhat agree	no	2	large/medium town	MSc, MA, PhD or equivalent	student	35000
EPOJ7SSGQNWBVW54B0	Male	23	Prefer not to tell	completely agree	completely agree	completely agree	completely agree	completely agree	no	1	city	BSc, BA or equivalent	unable		Up to 5,199
EPOJ7NQ29CJT6ZY4B9	Male	32	higher	completely disagree	completely agree	completely agree	completely disagree	somewhat agree	no	4	village	BSc, BA or equivalent	full time	150000
EPOJ7VQF59BVZMH4B4	Female	32	skilled	somewhat disagree	somewhat disagree	somewhat disagree	somewhat disagree	somewhat disagree	yes	2	rural	School beyond age 16	full time		I prefer not to tell
EPOJ7WVTQK23LVY4B5	Male	34	un-skilled	completely disagree	somewhat agree	somewhat agree	somewhat disagree	somewhat disagree	no	3	city	School up to age 16	unemployed		52,000 - 74,999
EPOJ7XKJJPDQ32Z4B5	Male	31	supervisory	completely disagree	somewhat agree	completely agree	completely disagree	somewhat agree	no	2	city	MSc, MA, PhD or equivalent	full time	40000
EPOJ7XNJBKYCH9R4B4	Female	18	supervisory	completely disagree	somewhat agree	completely agree	completely disagree	somewhat disagree	no	4	large/medium town	College degree	full time		75,000 - 99,999
EPOJ7XNJL5CQWHS4B9	Male	22	skilled	completely disagree	completely agree	completely agree	completely disagree	somewhat disagree	no	3	next to city	BSc, BA or equivalent	full time		I prefer not to tell
EPOJ7XSPM8RWX4X4B0	Female	28	supervisory	completely disagree	completely agree	completely agree	completely disagree	somewhat agree	no	1	city	MSc, MA, PhD or equivalent	full time	38000
EPOJ7Y8L6KHXSDK4B0	Female	21	Prefer not to tell	completely disagree	completely agree	completely agree	somewhat disagree	somewhat disagree	no	3	large/medium town	BSc, BA or equivalent	student	80000
EPOJ7ZG9W9D2C444B6	Male	22	un-skilled	completely disagree	somewhat agree	somewhat agree	somewhat disagree	somewhat agree	no	2	city	College degree	student	15000
EPOJ7ZHFSTVNTDY4B8	Male	25	supervisory	somewhat agree	completely disagree	somewhat disagree	somewhat agree	somewhat disagree	yes	2	next to city	School beyond age 16	part time	45000
EPOJ84Q4K8SLZZJ4B1	Male	20	supervisory	completely disagree	completely agree	completely agree	completely disagree	somewhat disagree	yes	4	large/medium town	BSc, BA or equivalent	student	20000
EPOJ87FGTGRPGWJ4B3	Male	30	supervisory	completely disagree	somewhat agree	somewhat agree	completely disagree	somewhat disagree	no	1	small town	BSc, BA or equivalent	full time	35000
EPOJ8FH2L4PVK6X4B9	Male	27	un-skilled	somewhat agree	somewhat agree	somewhat disagree	somewhat disagree	somewhat disagree	no	2	city	College degree	registered unemployed		I prefer not to tell
